# Supplementary material for: SOX10-regulated promoter use defines isoform-specific gene expression in Schwann cells
Source: BMC Genomics. 2020 Aug 8;21:549. doi: 10.1186/s12864-020-06963-7 (PMC7430845; doi:10.1186/s12864-020-06963-7)
Supplement: Supplementary file 2 — Additional file 2: Supplementary Table 1. Coordinates and supporting information for SOX10-associated transcription start sites (TSSs) in each model. First tab: All 4993 TSSs associated with SOX10 and H3K4me3 ChIP-Seq peaks in sciatic nerve. Second tab: 465 TSSs that increased in expression upon cAMP treatment in primary Schwann cells. Third tab: 401 TSSs that decreased in expression upon cAMP treatment in primary Schwann cells. Fourth tab: 265 TSSs that decreased in expression upon loss of SOX10 in S16 cells. Fifth tab: 100 TSSs that increased in expression upon loss of SOX10 in S16 cells. [file 12864_2020_6963_MOESM2_ESM.xlsx]

## Sheet: TSS- H3K4me3 and SOX10
Supplementary Table 1. Coordinates and supporting information for SOX10-associated transcription start sites (TSSs) in each model. First tab: All 4,993 TSSs associated with SOX10 and H3K4me3 ChIP-Seq peaks in sciatic nerve. Second tab: 465 TSSs that increased in expression upon cAMP treatment in primary Schwann cells. Third tab: 401 TSSs that decreased in expression upon cAMP treatment in primary…
TSS Chr	TSS Start	TSS End	TSS id	Gene Name	TSS Strand	H3K4me3_Chip Chr	H3K4me3_Chip Start	H3K4me3_Chip End	SOX10_Chip Chr	SOX10_Chip Start	SOX10_Chip End	Average Sciatic Nerve RPM	Average Primary SC Control RPM	Average Primary SC cAMP RPM	Primary SC cAMP vs Control log2FC	Primary SC cAMP vs Control FDR-corrected P-value	Average Parental S16 RPM	Average ΔSOX10 S16 RPM	S16 ΔSOX10 vs Parental log2FC	S16 ΔSOX10 vs Parental FDR-corrected P-value
chr1	3369300	3369390	1	.	+	chr1	3368419	3369977	chr1	3369000	3369799	4.15144	12.8585	16.202	0.333858	0.70256	7.8474	7.3303	0.0730976	1
chr1	9287009	9287106	20	Fuca2	+	chr1	9286544	9287808	chr1	9286800	9287199	6.91632	5.52212	1.69465	-1.69276	0.257601	11.4391	18.8467	0.894644	0.421372
chr1	9354608	9354658	21	Adat2	+	chr1	9353838	9355359	chr1	9354400	9354599	2.91708	9.85375	8.32193	-0.241238	0.847584	8.11284	13.4687	0.837035	0.604948
chr1	9754679	9754701	22	Hivep2	+	chr1	9752608	9757204	chr1	9754000	9754599	3.0209	2.10463	0.333503	-2.62967	0.492975	0.49732	1.08872	1.37062	0.974482
chr1	14515616	14515624	31	Cited2	+	chr1	14513925	14517832	chr1	14514600	14514999	7.69784	468.185	19.9593	-4.54593	5.07784e-79	76.7657	573.767	3.03295	7.82974e-24
chr1	16607849	16607992	33	Ifngr1	+	chr1	16607074	16610896	chr1	16607400	16607599	34.6728	61.7729	45.3053	-0.443662	0.148829	60.4573	37.1206	-0.569589	0.347662
chr1	17344316	17344386	37	Bclaf1	+	chr1	17343320	17346062	chr1	17344600	17344999	7.1409	42.9157	33.7741	-0.34452	0.316378	32.3447	36.5652	0.310929	0.846369
chr1	17974828	17974851	42	Hbs1l	+	chr1	17974315	17975547	chr1	17975000	17975199	13.017	55.1556	44.4879	-0.30995	0.456065	56.4125	51.7651	0.0345056	1
chr1	18952913	18953091	51	Ahi1	+	chr1	18952171	18953734	chr1	18952800	18953399	65.7854	47.936	151.565	1.66157	5.63638e-16	37.2172	12.3857	-1.43864	0.00366987
chr1	24229957	24230066	117	Rps12	+	chr1	24228453	24231240	chr1	24229600	24230199	207.564	417.829	522.821	0.326042	0.0595242	484.756	495.309	0.17972	0.89938
chr1	24230190	24230197	118	Rps12	+	chr1	24228453	24231240	chr1	24229600	24230199	2.72246	4.1804	4.83913	0.211555	0.925438	5.62858	4.86957	-0.0453166	1
chr1	24230359	24230407	119	Rps12	+	chr1	24228453	24231240	chr1	24229600	24230199	13.5038	9.34492	9.65138	0.0505843	0.970381	11.7935	13.5074	0.336635	0.924775
chr1	24231196	24231298	120	Rps12	+	chr1	24228453	24231240	chr1	24229600	24230199	9.74936	8.77564	9.26503	0.0851724	0.957151	7.08863	9.15943	0.525668	0.884893
chr1	25441891	25441984	126	Tbpl1	+	chr1	25440626	25443051	chr1	25441600	25442199	5.59281	15.9119	13.5595	-0.2306	0.801977	25.8392	21.1786	-0.137221	0.970765
chr1	30852914	30853027	158	Hint3	+	chr1	30852560	30853798	chr1	30852800	30853199	37.1842	39.9228	44.9691	0.173027	0.746036	29.0352	19.9648	-0.414526	0.789563
chr1	32290918	32290972	163	Rnf146	+	chr1	32290245	32292504	chr1	32290400	32291199	20.8911	36.4137	26.3331	-0.468481	0.281939	23.2273	22.1064	0.0738421	0.999642
chr1	32350679	32350750	166	.	+	chr1	32349447	32351256	chr1	32350400	32350799	4.98781	0	1.20692			0.531229	0
chr1	32971757	32971847	167	Sdha	+	chr1	32971132	32972848	chr1	32971600	32971999	46.9963	158.713	124.644	-0.347735	0.10159	87.0682	86.0708	0.119173	0.967681
chr1	42325050	42325102	211	Armt1	+	chr1	42324270	42325829	chr1	42324800	42325599	3.13893	11.1353	8.46941	-0.403743	0.838338	3.99836	7.65636	1.06641	0.569087
chr1	51718966	51719029	278	Tcp1	+	chr1	51717894	51719835	chr1	51718800	51718999	16.9078	95.7602	101.592	0.0894719	0.851578	136.656	120.855	-0.0363437	0.999642
chr1	51827334	51827452	281	Sod2	+	chr1	51826748	51828802	chr1	51827000	51827599	77.6473	131.936	177.427	0.429196	0.0140897	393.271	302.481	-0.224348	0.868475
chr1	52104976	52105021	286	Qk	+	chr1	52103289	52104477	chr1	52103800	52104199	6.84658	2.96506	8.88774	1.5872	0.0592788	2.18975	1.30816	-0.606489	0.954559
chr1	52105588	52105730	287	Qk	+	chr1	52104927	52105812	chr1	52104600	52104999	9.24979	0.661565	2.92826	2.1566	0.52131	0	1.22306	8.61854	0.306334
chr1	54241444	54241462	306	.	+	chr1	54239843	54242596	chr1	54242400	54243199	2.96933	0.700282	1.46677			0	0
chr1	58133064	58133134	323	LOC100125364	+	chr1	58132573	58134205	chr1	58132800	58133199	15.3664	52.6344	36.4716	-0.52666	0.0472948	38.2781	34.4696	-0.00831141	1
chr1	58419933	58419964	329	Tbp	+	chr1	58419363	58420760	chr1	58419600	58419999	3.98742	9.91901	11.7904	0.263635	0.907883	11.1201	7.72008	-0.37719	0.898548
chr1	58484235	58484364	330	.	+	chr1	58483626	58485025	chr1	58484200	58484599	21.3568	15.5865	14.7458	-0.0789356	0.946994	4.72406	1.44165	-1.63126	0.607326
chr1	61883848	61883980	336	Ppp2r1a	+	chr1	61882835	61885200	chr1	61883400	61883599	14.9952	130.147	86.4254	-0.588799	0.000720618	65.7688	68.8278	0.193045	0.934795
chr1	61886123	61886236	337	Ppp2r1a	+	chr1	61882835	61885200	chr1	61883400	61883599	2.6927	0.362892	0			0	0
chr1	62422843	62422911	346	Zfp53	+	chr1	62422457	62423163	chr1	62422400	62422799	4.47183	3.95763	2.66068	-0.570506	0.857096	0.934674	0.968773	0.161367	1
chr1	63154792	63154825	351	Tfpt	+	chr1	63154043	63156043	chr1	63155000	63155199	3.59014	4.45266	6.56	0.556725	0.7261	5.80926	5.74042	0.120057	1
chr1	63155112	63155154	352	Tfpt	+	chr1	63154043	63156043	chr1	63155000	63155199	13.1877	32.4629	32.7405	0.0153061	0.986604	42.4626	36.8207	-0.056092	0.995277
chr1	63737466	63737509	356	Zfp677	+	chr1	63737001	63738215	chr1	63737200	63737399	2.32354	4.96185	2.03244	-1.26709	0.708515	2.08048	0.809938	-1.17531	0.889024
chr1	66348881	66348948	360	Ube2m	+	chr1	66348429	66349269	chr1	66349000	66349199	4.60138	5.11857	2.55956	-0.994488	0.612932	5.4846	4.28807	-0.179638	0.983911
chr1	66349408	66349506	361	Ube2m	+	chr1	66348429	66349269	chr1	66349000	66349199	19.3826	13.9841	9.74679	-0.521397	0.494344	13.5987	26.5241	1.0766	0.218836
chr1	66375393	66375422	370	Zbtb45	+	chr1	66374590	66376236	chr1	66375000	66375399	2.52853	11.5471	11.1197	-0.0471362	0.972468	7.25719	6.22726	-0.0881598	0.996517
chr1	74794995	74795132	377	Ttyh1	+	chr1	74794740	74796673	chr1	74795000	74795199	2.65416	8.83501	34.037	1.94809	0.00134132	7.39973	0	-11.0628	2.31699e-07
chr1	74812441	74812483	380	Ttyh1	+	chr1	74813458	74815490	chr1	74814000	74814999	3.79265	0.626601	0.97128			0	0
chr1	74812930	74812992	381	Ttyh1	+	chr1	74813458	74815490	chr1	74814000	74814999	3.61389	1.25817	4.23859	1.75996	0.600352	0.486018	0
chr1	74814338	74814362	382	Leng8	+	chr1	74813458	74815490	chr1	74814000	74814999	10.4602	8.17582	7.37711	-0.142005	0.925313	2.87651	3.32519	0.3777	0.978677
chr1	75778050	75778174	387	.	+	chr1	75776170	75779243	chr1	75778000	75778599	3.05652	0.173207	2.16663	3.62176	0.312323	0.113027	0
chr1	75912874	75912948	388	Rpl28	+	chr1	75912202	75914038	chr1	75912400	75912999	279.911	584.802	699.264	0.259566	0.0680767	777.88	745.294	0.0864994	0.978035
chr1	75913320	75913333	389	Rpl28	+	chr1	75912202	75914038	chr1	75912400	75912999	3.86337	1.08824	2.795	1.35816	0.688143	3.22422	2.77343	-0.0728812	0.999642
chr1	75913442	75913447	390	Rpl28	+	chr1	75912202	75914038	chr1	75912400	75912999	2.06497	0.024535	1.42862			0.568317	0.933057	0.846932	0.994544
chr1	75913537	75913543	391	Rpl28	+	chr1	75912202	75914038	chr1	75912400	75912999	2.8926	1.09337	0.931794	-0.226971	0.958378	1.05359	0.493151	-0.918273	0.934795
chr1	75913974	75914061	392	Rpl28	+	chr1	75912202	75914038	chr1	75912400	75912999	5.33462	4.48004	5.40242	0.273492	0.891555	4.80663	6.97035	0.674047	0.824802
chr1	76156517	76156564	395	Zfp524	+	chr1	76155041	76157320	chr1	76156200	76156599	6.99219	7.91563	16.0749	1.02258	0.337884	14.1319	8.7806	-0.536319	0.809515
chr1	76161452	76161504	396	Zfp865	+	chr1	76160645	76162678	chr1	76161200	76161599	13.5492	19.5153	27.1232	0.477136	0.567386	20.5754	7.88027	-1.24065	0.0693887
chr1	79260956	79261066	405	Napa	+	chr1	79260086	79262205	chr1	79260400	79261199	40.77	246.771	216.623	-0.186978	0.528023	175.183	186.252	0.226733	0.852971
chr1	79282502	79282568	408	Kptn	+	chr1	79282117	79283280	chr1	79282400	79282599	10.1279	10.9309	12.5445	0.205894	0.866271	20.9208	12.6117	-0.600784	0.753931
chr1	79282745	79282785	409	Kptn	+	chr1	79282117	79283280	chr1	79282400	79282599	2.20179	0	0			0	0
chr1	79666322	79666390	413	Tmem160	+	chr1	79664692	79666064	chr1	79664800	79665199	2.31408	0.910941	0.158452	-2.51048	0.695841	0.830074	0.551888	-0.381359	0.978677
chr1	79918105	79918193	414	Ap2s1	+	chr1	79917874	79919467	chr1	79918200	79918599	77.2201	216.436	204.968	-0.0746671	0.854912	317.276	310.492	0.108998	0.96047
chr1	80048194	80048243	422	Dact3	+	chr1	80047110	80049895	chr1	80047000	80047399	1.96728	0	0			0	0
chr1	80065755	80065830	424	Gng8	+	chr1	80064698	80066984	chr1	80066000	80066399	21.7367	18.7853	4.84503	-1.96053	0.030359	24.2628	18.2943	-0.254134	0.934795
chr1	81159139	81159183	426	Mypop	+	chr1	81158280	81160825	chr1	81158400	81158999	2.81516	3.19509	4.81009	0.601905	0.781497	3.57081	2.62543	-0.288029	0.978035
chr1	81173746	81173794	427	Irf2bp1	+	chr1	81170629	81173309	chr1	81170800	81171399	2.55891	0.414734	0			0.972035	0
chr1	81173944	81173985	428	Irf2bp1	+	chr1	81170629	81173309	chr1	81170800	81171399	5.56481	0.705376	0.703617	0.0171666	1	0.635084	0.439506	-0.50083	0.978035
chr1	81486920	81486976	442	.	+	chr1	81485989	81488900	chr1	81486600	81486999	2.02606	0	0.364094			0	0
chr1	81497935	81498023	443	.	+	chr1	81497689	81499248	chr1	81498000	81498399	11.7253	1.18603	14.6606	3.63397	0.00307102	0.712072	1.46956	1.164	0.983911
chr1	82185998	82186052	453	Zfp180	+	chr1	82185495	82187344	chr1	82185800	82186199	17.7536	22.3316	18.3696	-0.283613	0.726265	10.3774	12.1618	0.389768	0.921087
chr1	82633274	82633336	475	Zfp428	+	chr1	82632498	82634153	chr1	82633000	82633599	3.93839	19.8007	18.9065	-0.0597607	0.960079	6.66722	7.84631	0.389018	0.934795
chr1	83212033	83212072	482	Zfp574	+	chr1	83211323	83212942	chr1	83211400	83212199	5.33837	5.54922	5.2475	-0.069608	0.972762	5.25536	3.05201	-0.567219	0.945754
chr1	83400935	83400946	484	Cic	+	chr1	83400515	83403253	chr1	83400600	83400799	2.21428	0	0			1.06279	0
chr1	83508696	83508760	487	4732471J01Rik	+	chr1	83508469	83509711	chr1	83508600	83508999	4.86498	1.55265	1.07997	-0.536246	0.943235	0	1.74125	9.13265	0.0973752
chr1	85497990	85498048	503	Sertad3	+	chr1	85496871	85499853	chr1	85497800	85497999	8.45535	26.1358	8.67397	-1.58132	0.00417618	10.7079	19.8954	1.04645	0.206593
chr1	85510150	85510187	504	Sertad1	+	chr1	85508922	85511984	chr1	85510400	85510999	46.8858	82.9563	114.05	0.459832	0.0498761	65.7462	71.3745	0.260346	0.8648
chr1	85524713	85524732	508	Prx	+	chr1	85521044	85526060	chr1	85525000	85525399	5.78138	0	0			0	0
chr1	85525261	85525303	509	Prx	+	chr1	85521044	85526060	chr1	85525000	85525399	7.18997	0	0.0244462			0	0
chr1	85578670	85578735	573	RGD1307554	+	chr1	85577751	85579284	chr1	85578200	85578799	5.20681	10.9762	6.1328	-0.839772	0.275379	11.3451	12.0607	0.209645	0.976642
chr1	85806227	85806264	578	Zfp60	+	chr1	85805538	85806866	chr1	85806000	85806399	3.68467	4.13937	5.9215	0.521906	0.793619	4.81307	3.81356	-0.214325	0.978677
chr1	86329123	86329188	583	Dyrk1b	+	chr1	86328940	86330050	chr1	86329000	86329199	4.72415	10.7811	15.5247	0.522765	0.656658	3.00009	3.04398	0.160435	1
chr1	86583625	86583667	588	Med29	+	chr1	86582359	86584460	chr1	86583200	86583399	49.7267	98.4583	79.3478	-0.308058	0.444698	87.3198	91.4714	0.223539	0.872891
chr1	86595416	86595418	589	Zfp36	+	chr1	86591830	86599336	chr1	86595200	86595599	4.62545	19.2823	3.72798	-2.36897	1.58176e-05	18.5467	24.9145	0.557517	0.722589
chr1	86597162	86597177	590	Zfp36	+	chr1	86591830	86599336	chr1	86595200	86595599	2.39437	0	0			0.383852	0.925195	1.32017	0.983911
chr1	86597305	86597331	591	Zfp36	+	chr1	86591830	86599336	chr1	86595200	86595599	3.18657	0	0.0708863			0	0.637497	7.604	0.596851
chr1	86601572	86601662	592	Plekhg2	+	chr1	86600808	86604211	chr1	86601000	86601399	7.15127	3.94381	4.23038	0.104974	0.966515	7.76033	4.2885	-0.749064	0.789563
chr1	86602626	86602738	593	Plekhg2	+	chr1	86600808	86604211	chr1	86601000	86601399	8.35913	0.274182	1.57359	2.5281	0.504923	1.51186	1.10365	-0.325261	0.978677
chr1	86604037	86604091	594	Plekhg2	+	chr1	86600808	86604211	chr1	86601000	86601399	3.12755	0	0			0.779889	0
chr1	88130021	88130136	631	Sirt2	+	chr1	88128702	88131118	chr1	88129400	88129999	124.831	133.562	171.514	0.362392	0.0738215	135.449	98.1964	-0.319189	0.686327
chr1	88174745	88174760	640	.	+	chr1	88174070	88178772	chr1	88175000	88175199	6.08656	4.98592	7.20153	0.535564	0.665878	7.49113	7.03877	0.0353037	1
chr1	88176737	88176797	641	Hnrnpl	+	chr1	88174070	88178772	chr1	88175000	88175199	11.0807	135.552	150.729	0.156103	0.554495	31.071	30.0056	0.10236	0.999642
chr1	88369593	88369681	656	Yif1b	+	chr1	88370418	88372607	chr1	88371600	88372199	3.51724	0.0758639	1.22479			2.27384	1.26068	-0.681374	0.950862
chr1	88427581	88427602	659	Dpf1	+	chr1	88427095	88428009	chr1	88427200	88427799	4.32996	0	1.68433			1.67223	2.35988	0.665391	0.983911
chr1	88824122	88824172	660	Zfp84	+	chr1	88823492	88825893	chr1	88823800	88824199	5.67734	3.43469	3.12668	-0.1277	0.969384	5.05269	2.70641	-0.77952	0.822018
chr1	90162783	90162920	668	Hspb6	+	chr1	90161190	90163380	chr1	90161200	90161599	9.6104	8.43304	0.335898	-4.62256	0.0203516	7.2667	105.305	3.97959	2.79089e-22
chr1	90514784	90514822	674	.	+	chr1	90514356	90517026	chr1	90514400	90514799	5.80576	0	0			0	0
chr1	90514965	90514973	675	.	+	chr1	90514356	90517026	chr1	90514400	90514799	6.08189	0	1.12829			1.00899	0.00635525
chr1	90646694	90646696	676	Lgi4	+	chr1	90646323	90649230	chr1	90646400	90646799	2.71305	0	0			0.429504	0
chr1	90646716	90646718	677	Lgi4	+	chr1	90646323	90649230	chr1	90646400	90646799	20.0369	5.44308	2.11154	-1.36594	0.665878	6.89628	0.171981	-5.23471	0.0283168
chr1	90646881	90646891	678	Lgi4	+	chr1	90646323	90649230	chr1	90646400	90646799	8.40876	0.686903	0.674263			5.91975	0.108039	-5.43646	0.0352578
chr1	90646928	90646942	679	Lgi4	+	chr1	90646323	90649230	chr1	90646400	90646799	32.372	9.30936	2.90233	-1.67639	0.0335885	14.8692	0.00635525	-10.417	7.43831e-19
chr1	90646963	90646966	680	Lgi4	+	chr1	90646323	90649230	chr1	90646400	90646799	3.77654	0.361812	0			1.65142	0	-8.90013	0.022403
chr1	90646993	90647020	681	Lgi4	+	chr1	90646323	90649230	chr1	90646400	90646799	15.8014	0.913232	7.81977	3.10538	0.0144912	6.58796	0	-10.9127	1.20942e-06
chr1	90647251	90647260	682	Lgi4	+	chr1	90646323	90649230	chr1	90646400	90646799	3.25709	0	0.0416103			0	0
chr1	90647339	90647341	683	Lgi4	+	chr1	90646323	90649230	chr1	90646400	90646799	1.91886	0	0			0	0
chr1	90647423	90647429	684	Lgi4	+	chr1	90646323	90649230	chr1	90646400	90646799	2.35402	6.15704	4.33935	-0.515346	0.83859	1.27227	0	-8.55052	0.0338431
chr1	90647447	90647451	685	Lgi4	+	chr1	90646323	90649230	chr1	90646400	90646799	4.31453	13.1771	6.66411	-0.979427	0.287217	13.5403	0.416245	-4.85694	0.00666713
chr1	90647656	90647664	686	Lgi4	+	chr1	90646323	90649230	chr1	90646400	90646799	3.88434	0	0			0.0388827	0
chr1	90648441	90648515	687	Lgi4	+	chr1	90646323	90649230	chr1	90646400	90646799	3.8984	0.0777626	0			0	0
chr1	92984806	92984821	710	Ankrd27	+	chr1	92983044	92985893	chr1	92984600	92984999	5.30856	2.38883	1.49672	-0.675066	0.831119	1.66664	1.58955	0.0294286	1
chr1	100569766	100569815	716	Zfp719	+	chr1	100569572	100570825	chr1	100569800	100569999	4.82426	2.84347	1.65014	-0.781309	0.791135	0.0565137	0.386113	2.89819	0.927548
chr1	101472554	101472573	718	Syt3	+	chr1	101472517	101473711	chr1	101472200	101472799	3.65644	0.576739	0.915068			0	0
chr1	101472765	101472803	719	Syt3	+	chr1	101472517	101473711	chr1	101472200	101472799	30.3523	5.71931	13.7082	1.26627	0.0704604	4.52241	0.0826183	-5.42815	0.0664528
chr1	101513169	101513212	720	Lrrc4b	+	chr1	101512830	101513412	chr1	101512800	101512999	2.51672	2.79875	4.605	0.715184	0.79514	3.52618	0	-9.99434	0.00119789
chr1	101566923	101567072	726	Fam71e1	+	chr1	101565923	101567691	chr1	101566600	101566799	10.1359	8.21913	11.6348	0.505344	0.557632	0.712849	2.56959	1.94603	0.803871
chr1	101820313	101820361	727	Vrk3	+	chr1	101819430	101821151	chr1	101820200	101820399	22.1112	44.5643	45.0523	0.0187979	0.97839	33.0532	22.2645	-0.415207	0.776515
chr1	101910214	101910275	731	Akt1s1	+	chr1	101908830	101912104	chr1	101909400	101909999	9.37105	26.9753	62.4835	1.21418	7.82564e-08	23.6368	15.7163	-0.41843	0.805
chr1	101910932	101910991	732	Akt1s1	+	chr1	101908830	101912104	chr1	101909400	101909999	7.72772	36.0146	63.2075	0.811155	0.00242887	18.8193	27.1414	0.684927	0.442877
chr1	101956467	101956622	737	Fuz	+	chr1	101955602	101957404	chr1	101956000	101956399	8.47907	6.53357	12.3229	0.922649	0.222347	11.6894	7.55774	-0.487773	0.831636
chr1	102056810	102056894	738	Irf3	+	chr1	102055733	102058300	chr1	102056400	102056799	10.469	65.8623	44.7767	-0.554856	0.0184123	24.7277	29.0991	0.385429	0.789563
chr1	102120660	102120726	746	Nosip	+	chr1	102119993	102121543	chr1	102120600	102120999	73.4641	133.879	143.179	0.10038	0.773425	193.592	124.008	-0.486616	0.299756
chr1	102216066	102216191	748	Pih1d1	+	chr1	102215247	102216920	chr1	102216000	102216599	7.94819	11.6873	16.9496	0.540792	0.622929	10.0475	5.61366	-0.703952	0.72052
chr1	102217619	102217653	749	Pih1d1	+	chr1	102215247	102216920	chr1	102216000	102216599	2.58623	16.0948	15.2337	-0.0783606	0.940143	13.4508	10.3309	-0.199702	0.974482
chr1	102388213	102388259	750	Hrc	+	chr1	102385703	102387334	chr1	102386600	102386999	3.90088	3.08209	3.61688	0.2549	0.958378	0	0
chr1	102596476	102596550	752	Plekha4	+	chr1	102595665	102600032	chr1	102596200	102597799	230.685	5.58967	527.458	6.55909	4.34914e-190	57.0483	1.65721	-5.00796	1.18484e-16
chr1	102596728	102596741	753	Plekha4	+	chr1	102595665	102600032	chr1	102596200	102597799	6.45717	0	9.08012	12.1561	1.02027e-11	0.596201	0
chr1	102596829	102596833	754	Plekha4	+	chr1	102595665	102600032	chr1	102596200	102597799	2.79437	0	1.7584			0.734678	0
chr1	102597369	102597407	755	Plekha4	+	chr1	102595665	102600032	chr1	102596200	102597799	10.1508	0.00583568	30.829	11.9624	1.54882e-49	9.71266	0.00683125	-9.8055	2.29586e-10
chr1	102599138	102599212	756	Plekha4	+	chr1	102595665	102600032	chr1	102596200	102597799	7.69226	0	4.38836	11.125	3.15726e-05	1.26232	0	-8.53645	0.0338202
chr1	102599704	102599724	757	Plekha4	+	chr1	102595665	102600032	chr1	102596200	102597799	3.69346	0	0.973374			0	0
chr1	102649270	102649304	781	Bcat2	+	chr1	102650074	102650824	chr1	102650400	102650799	2.01497	0	0			0	0.0317763
chr1	102649582	102649625	782	Bcat2	+	chr1	102650074	102650824	chr1	102650400	102650799	3.61358	0.855846	0.493379			0.125988	0.611819	2.43791	0.909293
chr1	102650488	102650557	783	Bcat2	+	chr1	102650074	102650824	chr1	102650400	102650799	2.27076	0.0518417	0.106998			0.430721	0.0888062	-2.11236	0.820532
chr1	102760947	102761079	785	Car11	+	chr1	102760668	102762993	chr1	102761400	102761599	12.0894	8.47081	22.4211	1.40524	0.00152004	0	0.745112	7.97021	0.47983
chr1	102761956	102761987	786	Car11	+	chr1	102760668	102762993	chr1	102761400	102761599	8.26975	8.11182	10.7662	0.409694	0.732288	0.955181	1.93792	1.16018	0.948158
chr1	102762197	102762251	787	Car11	+	chr1	102760668	102762993	chr1	102761400	102761599	12.7188	7.822	9.72331	0.316057	0.839833	0.712072	5.36676	3.09279	0.16175
chr1	102766716	102766882	789	Car11	+	chr1	102765683	102770688	chr1	102766200	102766799	17.0195	40.0703	39.5287	-0.0199376	0.977559	2.64064	9.19745	1.96586	0.0508018
chr1	102769434	102769466	790	Dbp	+	chr1	102765683	102770688	chr1	102766200	102766799	2.44292	1.80012	1.03706	-0.77419	0.912391	0	1.45403	8.83021	0.374785
chr1	102769776	102769941	791	Dbp	+	chr1	102765683	102770688	chr1	102766200	102766799	4.77385	1.05973	1.54284	0.541076	0.938628	0	0.050842
chr1	102779673	102779757	792	Rpl18	+	chr1	102775544	102781087	chr1	102776400	102776799	428.491	1245.35	1537.08	0.306551	0.00986542	1918.22	1842.44	0.0875833	0.974482
chr1	102963061	102963091	801	Tmem143	+	chr1	102962455	102964015	chr1	102962800	102962999	7.04042	10.1872	8.05586	-0.346931	0.845861	6.43917	7.35097	0.335333	0.956304
chr1	102963331	102963357	802	Tmem143	+	chr1	102962455	102964015	chr1	102962800	102962999	3.5441	0.869887	0.707375	-0.269714	0.97576	2.24643	1.77695	-0.157918	0.992034
chr1	103923948	103924068	807	Gtf2h1	+	chr1	103922625	103925376	chr1	103923600	103923799	9.97134	41.2326	168.877	2.03767	4.38023e-34	90.0661	35.1751	-1.21367	0.000425503
chr1	103975178	103975247	809	Ldha	+	chr1	103974478	103976841	chr1	103976400	103976599	279.607	2079.23	3636.34	0.809117	8.20351e-15	3954.91	1439.35	-1.31951	5.23866e-08
chr1	115459305	115459469	843	Herc2	+	chr1	115458839	115460155	chr1	115459200	115459599	16.3468	20.6237	10.112	-1.02322	0.0817791	8.4722	10.0734	0.420571	0.907697
chr1	117746252	117746286	849	Ube3a	+	chr1	117745555	117747746	chr1	117746200	117746399	4.22036	34.936	19.9879	-0.802084	0.0399288	18.4365	13.9822	-0.263852	0.929606
chr1	138008170	138008257	899	Akap13	+	chr1	138007695	138009839	chr1	138008000	138008399	7.63094	33.0969	23.5781	-0.482066	0.329173	9.35121	6.68093	-0.339737	0.948158
chr1	143003287	143003411	932	Ngrn	+	chr1	143002122	143004070	chr1	143003000	143003199	24.5609	47.5864	42.5968	-0.156638	0.77861	25.5814	24.3077	0.0707918	0.999667
chr1	143088829	143089029	935	Hddc3	+	chr1	143088571	143089614	chr1	143088600	143089399	42.3323	30.489	38.602	0.34345	0.624939	36.162	40.3715	0.328961	0.837092
chr1	145530392	145530411	950	Efl1	+	chr1	145529762	145531223	chr1	145530200	145530599	2.6258	13.0374	14.3037	0.131535	0.917469	11.2404	13.6481	0.405993	0.907485
chr1	152560276	152560278	1003	Hcfc1	+	chr1	152558887	152563074	chr1	152559400	152559799	2.50049	11.4251	9.20078	-0.304561	0.802222	8.14706	8.38442	0.1664	0.992842
chr1	152747869	152748005	1008	Idh3g	+	chr1	152746731	152749149	chr1	152747800	152748199	63.579	94.4947	98.2101	0.0572045	0.914809	141.732	87.887	-0.538113	0.225251
chr1	158231427	158231576	1020	Ctsc	+	chr1	158230569	158233371	chr1	158231400	158231999	35.5687	9.05909	223.234	4.62369	6.35828e-58	83.7396	33.0034	-1.21768	0.041973
chr1	162508322	162508387	1033	Tmem126b	+	chr1	162507164	162508925	chr1	162508800	162509199	23.4427	52.1516	43.8761	-0.249915	0.557364	46.6605	46.8397	0.159524	0.96047
chr1	163647626	163647681	1036	Ccdc90b	+	chr1	163647204	163648816	chr1	163647400	163648199	3.63491	3.27229	0	-10.6897	0.000209709	0.0113027	0.336144	4.70003	0.787942
chr1	163648005	163648044	1037	Ccdc90b	+	chr1	163647204	163648816	chr1	163647400	163648199	24.3023	13.2403	8.28467	-0.677218	0.398421	11.0788	10.3811	0.0424349	1
chr1	163817012	163817058	1039	Rab30	+	chr1	163815994	163819405	chr1	163816600	163817199	5.94367	4.58032	3.34138	-0.460505	0.848866	24.1487	27.2353	0.329349	0.851583
chr1	164164100	164164244	1043	Fam181b	+	chr1	164163765	164166951	chr1	164164200	164164399	7.4677	96.3633	39.4822	-1.28252	3.82118e-09	27.2782	1.31749	-4.22696	0.0187617
chr1	168135488	168135561	1045	Nars2	+	chr1	168135050	168136446	chr1	168135200	168135799	2.46631	10.0065	6.26232	-0.673761	0.493927	5.896	3.67943	-0.491645	0.927548
chr1	168576184	168576302	1052	Ndufc2	+	chr1	168575871	168577459	chr1	168576000	168576399	122.875	224.091	202.796	-0.140936	0.53389	233.104	220.158	0.0637228	0.988573
chr1	168756368	168756429	1057	Rsf1	+	chr1	168755118	168757872	chr1	168755400	168757199	6.7415	24.1807	20.6349	-0.227652	0.721141	14.4417	10.8568	-0.283086	0.934795
chr1	169816938	169816959	1072	.	+	chr1	169815537	169817768	chr1	169816600	169817199	3.9244	0.905174	3.21523	1.8142	0.622599	1.55531	0.439157	-1.57318	0.874533
chr1	170304549	170304686	1073	.	+	chr1	170302287	170305021	chr1	170304400	170304799	18.5238	7.82903	4.79605	-0.703738	0.516029	3.34313	7.59125	1.31979	0.407752
chr1	170522017	170522067	1075	.	+	chr1	170521906	170522818	chr1	170521800	170522199	3.90385	0	1.08478			1.1211	0	-8.36023	0.0408301
chr1	171750526	171750587	1087	Coa4	+	chr1	171749932	171751265	chr1	171750200	171750599	12.9545	50.7896	43.3989	-0.226608	0.681762	23.7597	30.5187	0.505207	0.651773
chr1	171881513	171881531	1095	.	+	chr1	171878606	171881555	chr1	171879800	171880199	3.08591	0.712824	0.736937	0.0391891	0.999411	0	0
chr1	172649066	172649097	1104	Arap1	+	chr1	172648523	172651527	chr1	172650400	172651199	2.18186	1.3094	0.606115	-1.09161	0.820217	1.45341	1.8428	0.455162	0.99708
chr1	172696661	172696731	1106	Arap1	+	chr1	172695873	172698844	chr1	172697600	172697799	8.26067	0	0.258526			0.686927	0.0285003
chr1	172929419	172929495	1112	Clpb	+	chr1	172929347	172929915	chr1	172929200	172929599	11.9714	31.4812	24.9412	-0.333353	0.408015	27.641	22.6306	-0.118884	0.978677
chr1	173172534	173172569	1115	Anapc15	+	chr1	173171955	173173442	chr1	173172200	173172599	4.96703	15.3576	6.87846	-1.15187	0.144332	7.55638	9.5847	0.510467	0.881795
chr1	173172937	173173003	1116	Anapc15	+	chr1	173171955	173173442	chr1	173172200	173172599	3.30879	4.06558	6.74196	0.731872	0.563341	26.7235	14.6254	-0.690506	0.540099
chr1	173182149	173182245	1117	Lamtor1	+	chr1	173181969	173183413	chr1	173182000	173182599	89.2492	148.565	141.559	-0.068462	0.869126	124.139	135.474	0.275544	0.791419
chr1	173236318	173236413	1120	Numa1	+	chr1	173235198	173237628	chr1	173236800	173236999	2.51406	7.85773	12.2261	0.637386	0.542459	3.25451	6.69367	1.14009	0.608152
chr1	177477075	177477143	1148	Timm10b	+	chr1	177475886	177478036	chr1	177476800	177477199	50.4653	83.278	95.8212	0.207208	0.565984	89.4674	71.2827	-0.179574	0.929606
chr1	178886875	178886896	1160	Ppfibp2	+	chr1	178886941	178889576	chr1	178887600	178887999	2.17902	0.00583568	0.457713			1.12983	0.463679	-1.20576	0.920078
chr1	178887690	178887714	1161	Ppfibp2	+	chr1	178886941	178889576	chr1	178887600	178887999	10.4397	1.33298	0.863144	-0.63826	0.941327	0.0777653	0.570352	3.02299	0.915722
chr1	178887835	178887880	1162	Ppfibp2	+	chr1	178886941	178889576	chr1	178887600	178887999	9.5832	0.74004	2.01359	1.44027	0.627585	0.936332	2.40164	1.50303	0.824802
chr1	180523021	180523045	1165	Eif3f	+	chr1	180522712	180524054	chr1	180522600	180523199	12.905	125.911	184.028	0.549826	0.0245544	27.4481	28.3478	0.178338	0.974482
chr1	180523410	180523426	1166	Eif3f	+	chr1	180522712	180524054	chr1	180522600	180523199	4.15351	1.65498	1.11897	-0.577652	0.941327	1.44377	2.22614	0.760836	0.96047
chr1	181702247	181702283	1183	Zfp143	+	chr1	181700375	181703398	chr1	181702000	181702599	5.61633	7.438	6.44453	-0.204653	0.904513	5.86046	9.38763	0.832375	0.761886
chr1	182880490	182880534	1198	.	+	chr1	182878499	182881214	chr1	182879400	182880599	4.09201	1.57589	2.06073	0.398167	0.914809	1.53842	1.04983	-0.354046	0.978677
chr1	191274594	191274735	1244	Insc	+	chr1	191274178	191276615	chr1	191274600	191274799	6.41863	75.7225	90.1606	0.25384	0.31147	34.7485	0	-13.3068	9.99003e-45
chr1	192182644	192182703	1246	Pik3c2a	+	chr1	192181593	192183661	chr1	192182000	192182999	5.28299	7.96404	9.3801	0.239165	0.842402	6.61186	13.0892	1.13528	0.420901
chr1	192299563	192299668	1247	Rps13	+	chr1	192298557	192300630	chr1	192299400	192299599	323.006	826.261	1064.52	0.367282	0.00628109	1019.19	956.333	0.0563806	0.989668
chr1	192299987	192300059	1248	Rps13	+	chr1	192298557	192300630	chr1	192299400	192299599	10.2451	10.0176	12.026	0.267539	0.808681	10.2326	12.0657	0.377693	0.903364
chr1	192300722	192300848	1249	Rps13	+	chr1	192298557	192300630	chr1	192299400	192299599	9.1163	4.70929	8.77635	0.905602	0.3562	7.7225	7.74391	0.132364	0.999642
chr1	192367870	192367984	1250	Plekha7	+	chr1	192367861	192369002	chr1	192367600	192367999	6.91862	0	2.99957			0	0
chr1	192369101	192369276	1251	Plekha7	+	chr1	192367861	192369002	chr1	192367600	192367999	3.21849	0	0			0	0
chr1	196600280	196600289	1271	Lyrm1	+	chr1	196598443	196601372	chr1	196600200	196600999	2.05176	1.00822	0.624154	-0.659804	0.929581	0.777653	1.06816	0.639881	1
chr1	196600419	196600434	1272	Lyrm1	+	chr1	196598443	196601372	chr1	196600200	196600999	2.5801	0	0			0	0.254786
chr1	196600550	196600602	1273	Lyrm1	+	chr1	196598443	196601372	chr1	196600200	196600999	11.3844	2.5438	4.71344	0.893724	0.636462	9.88663	6.34786	-0.509942	0.8648
chr1	197779119	197779145	1294	Polr3e	+	chr1	197779010	197780158	chr1	197778800	197779199	2.37917	4.93764	6.01513	0.285105	0.872069	7.35655	5.39878	-0.279869	0.96047
chr1	197891186	197891189	1296	Mettl9	+	chr1	197890252	197892402	chr1	197890600	197890999	1.837	0.758376	0.136899	-2.46436	0.683433	0	0.511511	7.30454	0.638312
chr1	198858709	198858850	1304	Cog7	+	chr1	198858284	198859787	chr1	198858600	198859199	17.0966	31.2753	26.7167	-0.224466	0.677824	15.7641	23.6811	0.763541	0.437589
chr1	199088124	199088159	1306	Ubfd1	+	chr1	199086926	199089269	chr1	199087800	199088199	4.35997	28.9492	25.0881	-0.199024	0.809732	7.32795	9.3505	0.500473	0.871961
chr1	199090040	199090098	1307	Ubfd1	+	chr1	199086926	199089269	chr1	199087800	199088199	2.37493	0	0			0	0
chr1	199230788	199230791	1310	Chp2	+	chr1	199230023	199232815	chr1	199230600	199230999	2.02746	0	0			0	0
chr1	199230892	199231036	1311	Chp2	+	chr1	199230023	199232815	chr1	199230600	199230999	62.195	0	7.74615	11.9277	9.43274e-10	0.0129609	0
chr1	199232403	199232431	1312	Chp2	+	chr1	199230023	199232815	chr1	199230600	199230999	2.07569	0	0			0	0
chr1	200136267	200136307	1318	Tnrc6a	+	chr1	200135538	200136968	chr1	200135600	200136399	7.84849	12.9128	10.6802	-0.26971	0.839833	3.11779	3.24846	0.213851	0.999642
chr1	204820044	204820084	1326	Rabep2	+	chr1	204819337	204820906	chr1	204819800	204820799	5.38298	20.0457	20.1148	0.00456657	0.999638	18.9122	18.1501	0.0743526	1
chr1	204961299	204961321	1328	.	+	chr1	204960203	204962326	chr1	204961000	204962199	4.12528	0	0.0142839			0.0242636	0.0673893
chr1	204961498	204961523	1329	.	+	chr1	204960203	204962326	chr1	204961000	204962199	3.83987	4.56084	3.34356	-0.451213	0.850001	0.840191	0.596618	-0.376681	0.978677
chr1	205173820	205173829	1336	Mapk3	+	chr1	205172714	205174025	chr1	205173600	205174399	2.20525	1.00953	1.52322	0.583198	0.941327	2.1266	0.831209	-1.22777	0.897538
chr1	205190374	205190424	1351	Ypel3	+	chr1	205189889	205191791	chr1	205190200	205190399	8.25395	26.1383	21.4797	-0.276769	0.773425	5.52165	1.99616	-1.33748	0.65036
chr1	205191223	205191297	1352	Ypel3	+	chr1	205189889	205191791	chr1	205190200	205190399	4.63362	1.62056	1.5537	-0.0533503	0.996225	0.463412	0.352536	-0.157193	0.988573
chr1	205191722	205191768	1353	Ypel3	+	chr1	205189889	205191791	chr1	205190200	205190399	3.13681	0.885521	0.917097	0.0578824	0.996587	0.440807	0.993542	1.29585	0.986601
chr1	205389703	205389823	1359	Cdipt	+	chr1	205388922	205391802	chr1	205389200	205389799	34.2929	76.0661	49.1554	-0.626694	0.0320339	119.079	109.074	0.0171027	1
chr1	205390047	205390067	1360	Cdipt	+	chr1	205388922	205391802	chr1	205389200	205389799	2.9215	1.2713	0.312912	-2.0272	0.762168	0.587742	0.501738	-0.115739	0.992714
chr1	205392752	205392753	1361	Cdipt	+	chr1	205388922	205391802	chr1	205389200	205389799	2.84018	0	0			0	0.463129
chr1	205909839	205909985	1365	Prr14	+	chr1	205908720	205911521	chr1	205910000	205910199	4.10564	7.08521	2.41209	-1.55344	0.175788	0.599045	2.32704	2.1219	0.791419
chr1	205958843	205958961	1366	Srcap	+	chr1	205958539	205960248	chr1	205958800	205959599	4.21932	6.61038	6.18888	-0.0836237	0.968735	4.34126	4.61057	0.193762	0.997388
chr1	206186700	206186764	1369	Ctf1	+	chr1	206186144	206187338	chr1	206187000	206187399	3.2903	0.815799	0.427992	-0.90185	0.91486	0.434478	0.981572	1.39656	0.954559
chr1	206343668	206343717	1376	.	+	chr1	206342549	206345304	chr1	206343000	206343799	2.31936	2.21109	3.28571	0.580083	0.839833	3.48851	1.47551	-1.04891	0.87751
chr1	206383409	206383441	1378	Kat8	+	chr1	206383041	206384121	chr1	206383000	206383399	18.3317	18.2571	22.9833	0.335455	0.581217	10.6193	14.2869	0.575144	0.733652
chr1	206435542	206435569	1380	Fus	+	chr1	206434641	206437151	chr1	206435000	206435799	26.2454	130.86	80.8554	-0.694621	0.000681163	114.913	102.729	-0.0156074	1
chr1	206989069	206989075	1390	Bag3	+	chr1	206988542	206990475	chr1	206988800	206989199	4.32706	20.3483	16.9132	-0.2579	0.773425	16.7947	15.7652	0.0782866	1
chr1	206989256	206989259	1391	Bag3	+	chr1	206988542	206990475	chr1	206988800	206989199	2.16035	10.1472	0.821524	-3.61716	0.0210085	5.68761	20.7292	2.01031	0.00142746
chr1	208269600	208269664	1401	Tacc2	+	chr1	208269322	208270705	chr1	208269400	208269799	8.46465	16.42	8.45918	-0.954499	0.154598	31.7028	0.210508	-6.92302	9.98747e-10
chr1	208462240	208462285	1409	Plekha1	+	chr1	208461827	208463462	chr1	208461800	208462599	6.28672	40.4613	183.221	2.18257	2.23055e-23	11.7106	7.31895	-0.541915	0.793914
chr1	208982353	208982419	1428	Pstk	+	chr1	208982099	208983092	chr1	208982600	208982799	13.4734	12.0735	11.1172	-0.109519	0.938628	21.7785	6.47749	-1.63152	0.0212956
chr1	209788342	209788393	1432	Wdr11	+	chr1	209787720	209789172	chr1	209788400	209788799	6.29507	9.38781	4.88484	-0.936985	0.308682	8.75968	5.35754	-0.569234	0.843444
chr1	210538098	210538150	1437	Bub3	+	chr1	210537643	210539099	chr1	210537800	210538199	30.446	161.72	149.434	-0.11137	0.686136	152.878	131.464	-0.0755708	0.979993
chr1	211611470	211611582	1440	Lhpp	+	chr1	211611193	211612052	chr1	211611400	211611799	14.865	14.1755	19.6513	0.478125	0.504923	14.6447	11.869	-0.135406	0.985824
chr1	212655625	212655671	1451	Edrf1	+	chr1	212654735	212656872	chr1	212655000	212655599	2.81989	9.58701	4.73036	-1.02886	0.476125	4.10147	1.53064	-1.25987	0.722589
chr1	212726523	212726551	1453	Bccip	+	chr1	212725585	212727472	chr1	212726400	212726799	31.1211	39.5368	45.8565	0.214762	0.669573	35.767	39.5369	0.283939	0.889024
chr1	219509355	219509487	1486	Paox	+	chr1	219508668	219510905	chr1	219509600	219509999	7.67998	31.1537	18.7745	-0.725966	0.0986094	21.5069	13.4309	-0.523961	0.765964
chr1	219521188	219521357	1488	Mtg1	+	chr1	219520828	219521934	chr1	219521000	219521399	11.7382	19.0744	19.7733	0.0502787	0.963589	17.0142	13.2131	-0.212622	0.956304
chr1	220532081	220532167	1489	Ric8a	+	chr1	220529712	220533650	chr1	220530600	220530999	12.9036	37.6564	33.6447	-0.157349	0.829569	30.7733	39.4252	0.503881	0.58591
chr1	220534229	220534283	1490	Ric8a	+	chr1	220529712	220533650	chr1	220530600	220530999	4.69615	0.980395	0.26155			0.994641	0
chr1	221133508	221133570	1511	Phrf1	+	chr1	221132973	221134838	chr1	221133600	221133799	4.06474	29.123	20.4457	-0.50452	0.322767	19.1653	16.4472	-0.0683919	0.995547
chr1	221235027	221235141	1515	Tmem80	+	chr1	221233800	221235969	chr1	221234200	221234599	45.8141	23.7294	30.3028	0.353236	0.532025	8.76506	4.64551	-0.81875	0.72052
chr1	221292598	221292728	1517	Taldo1	+	chr1	221291928	221294724	chr1	221292400	221292799	350.23	768.542	1071.16	0.480967	1.74693e-05	965.315	284.457	-1.62498	1.26944e-11
chr1	223099277	223099360	1540	Cd81	+	chr1	223098945	223102510	chr1	223099200	223099399	959.312	2462.62	1437.02	-0.775035	4.11131e-14	995.93	0.546956	-10.6719	7.21121e-222
chr1	223099428	223099430	1541	Cd81	+	chr1	223098945	223102510	chr1	223099200	223099399	2.20246	4.56451	1.49262	-1.61832	0.504923	5.41187	0	-10.6339	2.68651e-05
chr1	223116514	223116634	1557	Tssc4	+	chr1	223115676	223117858	chr1	223116000	223116799	10.5148	36.0889	38.6842	0.1015	0.875025	31.5755	21.7439	-0.39588	0.805
chr1	223117871	223117885	1558	Tssc4	+	chr1	223115676	223117858	chr1	223116000	223116799	2.58998	0.0758639	0.800598			0	0.0444868
chr1	225334522	225334623	1568	Mrgprf	+	chr1	225333426	225337588	chr1	225335000	225335799	13.6998	5.3199	2.29798	-1.19462	0.667286	2.20014	0.721468	-1.50908	0.859774
chr1	225399966	225400032	1571	Mrpl21	+	chr1	225398906	225400605	chr1	225399600	225400199	51.4907	91.6407	109.905	0.264292	0.298966	99.7172	81.8276	-0.137282	0.948158
chr1	226118269	226118358	1587	Nudt8	+	chr1	226117310	226119054	chr1	226117800	226118799	6.64782	30.7649	28.3481	-0.117779	0.862679	12.7519	17.9428	0.612289	0.859774
chr1	226216267	226216297	1588	Cdk2ap2	+	chr1	226215796	226217527	chr1	226216000	226216399	4.47273	2.32697	2.03142	-0.207321	0.960079	2.11107	2.00066	0.0171066	1
chr1	226216652	226216774	1589	Cdk2ap2	+	chr1	226215796	226217527	chr1	226216000	226216399	132.723	255.279	216.089	-0.235174	0.424926	150.751	144.046	0.0754088	0.983911
chr1	226217018	226217051	1590	Cdk2ap2	+	chr1	226215796	226217527	chr1	226216000	226216399	9.43115	4.87313	4.84397	7.42771e-05	1	9.83997	13.8581	0.628512	0.770886
chr1	226217223	226217247	1591	Cdk2ap2	+	chr1	226215796	226217527	chr1	226216000	226216399	3.90421	0	0.766818			0.779889	0
chr1	226310539	226310666	1604	Ppp1ca	+	chr1	226310042	226312024	chr1	226310400	226310599	124.913	461.428	539.778	0.227301	0.208343	550.462	579.291	0.218929	0.831636
chr1	226311629	226311676	1605	Ppp1ca	+	chr1	226310042	226312024	chr1	226310400	226310599	4.54382	2.67972	0.952452	-1.49951	0.73646	5.26446	4.34333	-0.160481	0.984688
chr1	226351173	226351242	1611	Pold4	+	chr1	226350679	226351959	chr1	226350800	226350999	25.0176	27.3733	30.9141	0.17758	0.796669	52.4679	28.3227	-0.751658	0.273043
chr1	226352036	226352091	1612	Pold4	+	chr1	226350679	226351959	chr1	226350800	226350999	2.05527	0.565469	0.38132	-0.557843	0.947641	0.0777653	0.358751
chr1	226626831	226626870	1613	Pc	+	chr1	226626098	226627643	chr1	226626400	226626999	2.39959	24.6816	18.4478	-0.417885	0.521425	12.9289	5.61433	-1.08022	0.308884
chr1	227174500	227174543	1621	mrpl11	+	chr1	227174178	227175112	chr1	227174000	227174399	16.9866	40.7378	48.4135	0.253529	0.657705	39.3551	34.067	-0.0596654	0.994544
chr1	227675850	227675955	1626	Eif1ad	+	chr1	227674611	227676850	chr1	227675200	227675799	11.8043	31.1487	33.9132	0.129019	0.877859	52.6303	55.6241	0.237974	0.884893
chr1	227677832	227677902	1627	Eif1ad	+	chr1	227674611	227676850	chr1	227675200	227675799	2.26954	0.272169	0.449273			0.427709	0.246994	-0.737451	0.96482
chr1	227799080	227799192	1637	Cfl1	+	chr1	227796342	227800766	chr1	227796600	227797199	731.21	5628.93	2624.11	-1.0984	3.8578e-29	3274.52	3304.75	0.148877	0.93065
chr1	227801096	227801099	1638	Cfl1	+	chr1	227796342	227800766	chr1	227796600	227797199	4.11461	2.00693	0.860508	-1.22985	0.841767	1.5815	1.04476	-0.463596	0.97063
chr1	227801157	227801161	1639	Cfl1	+	chr1	227796342	227800766	chr1	227796600	227797199	2.89976	1.34155	1.43544	0.116867	0.981352	1.73642	2.07949	0.335828	1
chr1	227801213	227801218	1640	Cfl1	+	chr1	227796342	227800766	chr1	227796600	227797199	4.95357	5.23687	1.10214	-2.23874	0.368572	4.23345	4.48959	0.202935	0.99708
chr1	227801242	227801245	1641	Cfl1	+	chr1	227796342	227800766	chr1	227796600	227797199	6.36433	11.2304	6.91701	-0.699782	0.374412	11.9035	8.22745	-0.399921	0.878844
chr1	227801284	227801289	1642	Cfl1	+	chr1	227796342	227800766	chr1	227796600	227797199	4.21604	4.4684	0.279375	-3.99393	0.213228	0.665812	1.01018	0.722346	0.999667
chr1	227801327	227801332	1643	Cfl1	+	chr1	227796342	227800766	chr1	227796600	227797199	3.63328	3.09531	0.652423	-2.25079	0.405375	1.92766	2.46927	0.497925	0.995277
chr1	227801742	227801769	1644	Cfl1	+	chr1	227796342	227800766	chr1	227796600	227797199	11.4546	9.74098	4.25262	-1.19816	0.169544	10.951	7.12267	-0.509639	0.836906
chr1	227978367	227978445	1660	Map3k11	+	chr1	227976387	227983009	chr1	227977400	227977799	16.0374	20.6382	35.1166	0.765169	0.167324	17.7248	8.05819	-0.997639	0.306334
chr1	228020528	228020532	1662	.	+	chr1	228014963	228020750	chr1	228018600	228018799	2.0194	0	0			0	0
chr1	228090986	228090988	1667	.	+	chr1	228084496	228092123	chr1	228091000	228091399	2.51339	0.652174	0.154764	-2.05935	0.534539	0.399825	0.389997	0.0839097	1
chr1	228345141	228345178	1669	Syvn1	+	chr1	228344097	228346265	chr1	228345000	228345399	4.04383	13.8065	4.2617	-1.69388	0.0339634	5.79173	6.14248	0.222513	0.983911
chr1	228355693	228355795	1672	Fau	+	chr1	228354783	228356631	chr1	228355400	228355999	525.679	1131.51	1282.14	0.182762	0.218219	1176.77	1066.45	0.00428372	1
chr1	228356048	228356070	1673	Fau	+	chr1	228354783	228356631	chr1	228355400	228355999	9.88231	3.91261	4.37287	0.156254	0.949302	6.95595	5.35359	-0.232568	0.970765
chr1	228356239	228356251	1674	Fau	+	chr1	228354783	228356631	chr1	228355400	228355999	6.47796	0.421271	0.874585	1.04363	0.831557	0.911932	1.70509	1.03787	0.96047
chr1	228356271	228356286	1675	Fau	+	chr1	228354783	228356631	chr1	228355400	228355999	3.81635	1.61377	0.762224	-1.07303	0.762168	0.470653	1.04161	1.2529	0.96047
chr1	228356869	228356924	1676	Fau	+	chr1	228354783	228356631	chr1	228355400	228355999	4.07601	3.43849	2.16269	-0.664878	0.815651	1.1523	1.50668	0.518026	0.994544
chr1	228632632	228632684	1680	Ehd1	+	chr1	228631847	228635209	chr1	228632400	228632599	6.49631	6.25699	7.00463	0.16986	0.921116	23.4155	20.3214	-0.0607324	0.996517
chr1	228723524	228723574	1684	Sf1	+	chr1	228722600	228724658	chr1	228723200	228723799	16.7226	53.3533	42.895	-0.312427	0.398723	49.6081	52.5603	0.223027	0.905141
chr1	229158747	229158832	1696	Trmt112	+	chr1	229156690	229159841	chr1	229158200	229158599	123.25	315.358	244.965	-0.362498	0.0207409	208.405	243.414	0.367596	0.546708
chr1	229159184	229159214	1697	Trmt112	+	chr1	229156690	229159841	chr1	229158200	229158599	3.32114	0.524715	0.366694			0.127951	0.423075	1.87417	0.952417
chr1	229188968	229189017	1698	Bad	+	chr1	229187800	229190316	chr1	229188800	229189199	5.45084	18.9794	12.5603	-0.598145	0.475951	13.4694	7.3564	-0.738507	0.628156
chr1	229189581	229189666	1699	Bad	+	chr1	229187800	229190316	chr1	229188800	229189199	64.9439	131.217	109.691	-0.254993	0.398723	156.854	112.142	-0.34467	0.608152
chr1	229733735	229733810	1705	Atl3	+	chr1	229732831	229734799	chr1	229733400	229733999	7.14938	10.1879	9.4936	-0.0994199	0.942892	13.9805	24.9746	0.972672	0.176324
chr1	229831401	229831522	1709	Pla2g16	+	chr1	229831152	229834330	chr1	229831400	229831599	385.932	2.07744	1.98987	-0.0730253	0.994983	1.67284	26.3211	4.10379	3.88312e-12
chr1	229831542	229831544	1710	Pla2g16	+	chr1	229831152	229834330	chr1	229831400	229831599	2.43134	0	0			0	0.050842
chr1	229831740	229831742	1711	Pla2g16	+	chr1	229831152	229834330	chr1	229831400	229831599	2.67197	0	0			0	0
chr1	229831843	229831880	1712	Pla2g16	+	chr1	229831152	229834330	chr1	229831400	229831599	61.827	0	1.0903			0	0.0712506
chr1	229831943	229831946	1713	Pla2g16	+	chr1	229831152	229834330	chr1	229831400	229831599	6.51275	0	0			0	0
chr1	229831956	229831958	1714	Pla2g16	+	chr1	229831152	229834330	chr1	229831400	229831599	2.54053	0	0			0	0
chr1	229833355	229833401	1715	Pla2g16	+	chr1	229831152	229834330	chr1	229831400	229831599	2.13362	0	0			0	0
chr1	229835149	229835307	1716	Pla2g16	+	chr1	229831152	229834330	chr1	229831400	229831599	11.7316	0	0			0	0
chr1	231858526	231858557	1723	LOC100912041	+	chr1	231857580	231859720	chr1	231858400	231858799	7.51508	29.5254	24.4842	-0.26457	0.624939	18.3915	27.5682	0.736173	0.479307
chr1	231860274	231860295	1724	LOC100912041	+	chr1	231857580	231859720	chr1	231858400	231858799	2.59264	0	0.430517			0.733324	0.220968	-1.49732	0.875239
chr1	231860660	231860677	1725	LOC100912041	+	chr1	231857580	231859720	chr1	231858400	231858799	2.275	0	0			0.505475	0
chr1	231871385	231871446	1727	Wdr74	+	chr1	231870879	231872068	chr1	231871200	231871399	27.3718	39.3978	52.5128	0.415536	0.261658	50.43	52.8099	0.232404	0.919699
chr1	231895610	231895694	1735	Nxf1	+	chr1	231894883	231896898	chr1	231895200	231895999	14.3337	53.8198	47.3872	-0.179177	0.6831	28.2321	37.8944	0.584192	0.479307
chr1	231913714	231913715	1740	Gm2518	+	chr1	231911711	231913477	chr1	231912200	231912599	1.91517	0	0			0	0
chr1	232005591	232005788	1751	Ubxn1	+	chr1	232004809	232006660	chr1	232005400	232005599	79.8672	145.183	122.82	-0.239098	0.252826	143.417	129.351	-0.00769689	1
chr1	232033129	232033262	1755	Ints5	+	chr1	232032786	232035132	chr1	232034200	232034999	2.66652	0	0			2.92916	0.00712506
chr1	232034215	232034221	1756	Ints5	+	chr1	232032786	232035132	chr1	232034200	232034999	4.11145	6.50054	6.80798	0.0686168	0.967163	4.58068	6.11784	0.565881	0.905141
chr1	232066606	232066670	1767	Eml3	+	chr1	232065810	232067750	chr1	232066200	232066399	5.41599	5.02257	3.33721	-0.587517	0.846033	6.00141	3.5974	-0.603047	0.869759
chr1	232077120	232077144	1771	Eml3	+	chr1	232077982	232080012	chr1	232078200	232078799	3.08772	0.0129604	0			0	0
chr1	232077443	232077500	1772	Mta2	+	chr1	232077982	232080012	chr1	232078200	232078799	4.67392	0.718299	0			0	0.198106
chr1	232088993	232089090	1773	Tut1	+	chr1	232088391	232089479	chr1	232088400	232089199	9.86096	16.9646	14.2934	-0.244299	0.828318	14.0266	10.8457	-0.216964	0.96047
chr1	232122512	232122632	1786	Ahnak	+	chr1	232121482	232127930	chr1	232122400	232122599	176.403	290.26	263.042	-0.140351	0.642588	149.206	163.876	0.286564	0.761886
chr1	232978894	232978911	1832	Fth1	+	chr1	232978110	232981810	chr1	232978600	232979399	7.84255	0	0			0	0.698256
chr1	232979078	232979108	1833	Fth1	+	chr1	232978110	232981810	chr1	232978600	232979399	45000.8	3896.7	3554.92	-0.129694	0.416702	8052	17171.9	1.23243	0.000502707
chr1	232979115	232979116	1834	Fth1	+	chr1	232978110	232981810	chr1	232978600	232979399	17.3545	2.26031	2.35606	0.0590525	0.991311	2.22938	7.22058	1.84088	0.12422
chr1	232979248	232979251	1835	Fth1	+	chr1	232978110	232981810	chr1	232978600	232979399	72.5974	0.717507	0			3.0985	4.20863	0.595008	0.934795
chr1	232979319	232979324	1836	Fth1	+	chr1	232978110	232981810	chr1	232978600	232979399	86.1507	1.57417	4.74784	1.61758	0.6573	4.61026	9.36511	1.13509	0.430482
chr1	232980487	232980626	1837	Fth1	+	chr1	232978110	232981810	chr1	232978600	232979399	921.409	49.4608	54.2716	0.139727	0.820816	87.3079	192.1	1.28171	0.0014253
chr1	232980876	232980877	1838	Fth1	+	chr1	232978110	232981810	chr1	232978600	232979399	21.1125	0	0.527271			1.90447	2.33503	0.438831	0.985286
chr1	232980884	232980995	1839	Fth1	+	chr1	232978110	232981810	chr1	232978600	232979399	971.953	38.6233	33.027	-0.224881	0.652957	56.7285	128.657	1.32421	0.00557587
chr1	232981108	232981135	1840	Fth1	+	chr1	232978110	232981810	chr1	232978600	232979399	137.485	3.92926	2.34	-0.743633	0.756983	4.09544	12.0849	1.69943	0.140294
chr1	232981156	232981158	1841	Fth1	+	chr1	232978110	232981810	chr1	232978600	232979399	17.6234	0.949747	1.10876	0.242707	0.960079	1.49727	2.99477	1.13078	0.887281
chr1	232981166	232981168	1842	Fth1	+	chr1	232978110	232981810	chr1	232978600	232979399	9.53739	0.561467	0.14197			0.216714	1.22786	2.63914	0.765964
chr1	232981172	232981173	1843	Fth1	+	chr1	232978110	232981810	chr1	232978600	232979399	6.43337	0.382185	0.390009	0.0395348	0.999638	0.848177	1.60347	1.06964	0.96047
chr1	232981179	232981180	1844	Fth1	+	chr1	232978110	232981810	chr1	232978600	232979399	7.68427	0.504053	0.109952			0.319048	0.965981	1.69141	0.934795
chr1	232981186	232981187	1845	Fth1	+	chr1	232978110	232981810	chr1	232978600	232979399	8.80259	1.36709	0.813677	-0.747078	0.850001	0.354005	1.46521	2.18294	0.803871
chr1	232981237	232981238	1846	Fth1	+	chr1	232978110	232981810	chr1	232978600	232979399	5.23869	0.303199	0.363547			0.132621	0.486849	1.97132	0.92842
chr1	232981243	232981244	1847	Fth1	+	chr1	232978110	232981810	chr1	232978600	232979399	2.36723	0.213663	0.165471			0.0242636	0.34191
chr1	233200823	233200892	1868	Tmem258	+	chr1	233199573	233201766	chr1	233201200	233201599	174.539	230.502	235.506	0.0334133	0.918454	286.339	272.09	0.0750034	0.983911
chr1	233603520	233603588	1873	Ddb1	+	chr1	233602653	233604593	chr1	233603000	233603599	3.44853	70.871	101.16	0.517038	0.0132469	60.6713	63.4134	0.200704	0.930171
chr1	235401964	235402006	1888	Patl1	+	chr1	235400980	235402916	chr1	235401600	235401999	3.6225	6.15535	3.1649	-0.960793	0.545678	11.4274	5.43631	-0.941489	0.474927
chr1	241849299	241849484	1902	Ostf1	+	chr1	241848703	241851211	chr1	241849200	241849599	130.081	101.879	89.2875	-0.189801	0.589445	158.152	174.877	0.294949	0.731593
chr1	242134782	242134805	1906	Fam120b	+	chr1	242134037	242135672	chr1	242134600	242134799	2.26052	1.38694	2.58381	0.906908	0.798291	4.28833	2.48086	-0.643984	0.898548
chr1	247637689	247637708	1932	Trpm3	+	chr1	247636896	247639881	chr1	247637200	247637399	5.73051	0.348172	9.78839	4.81577	0.0033744	1.45023	0	-8.72148	0.0263602
chr1	248193459	248193517	1945	Klf9	+	chr1	248192615	248197670	chr1	248193200	248193599	2.97036	16.5741	12.921	-0.351694	0.694165	2.23662	1.98479	-0.0171699	1
chr1	248194388	248194494	1946	Klf9	+	chr1	248192615	248197670	chr1	248193200	248193599	4.67756	2.39892	0.392326	-2.57858	0.567448	0	1.06053	8.50579	0.337736
chr1	4631331	4631417	2306	Sash1	-	chr1	4629651	4632381	chr1	4631800	4632199	5.40472	7.62594	13.0139	0.77469	0.266966	0.962118	0.768254	-0.195922	0.988573
chr1	8607968	8608056	2363	Utrn	-	chr1	8606168	8609935	chr1	8609000	8609199	31.962	10.2077	30.414	1.57809	2.57936e-05	22.94	15.728	-0.409253	0.795777
chr1	8608426	8608435	2364	Utrn	-	chr1	8606168	8609935	chr1	8609000	8609199	3.28449	0.531047	0.727778			1.97618	0.753467	-1.25864	0.895375
chr1	8608951	8609057	2365	Utrn	-	chr1	8606168	8609935	chr1	8609000	8609199	168.548	73.4872	75.0709	0.0338126	0.960079	19.583	20.1178	0.191176	0.967681
chr1	8609283	8609340	2366	Utrn	-	chr1	8606168	8609935	chr1	8609000	8609199	14.5766	12.7757	8.62667	-0.559832	0.630569	4.98609	2.59863	-0.799909	0.814105
chr1	9354425	9354566	2375	Pex3	-	chr1	9353838	9355359	chr1	9354400	9354599	10.4366	23.2397	19.3489	-0.261871	0.657138	20.0548	23.2244	0.35108	0.8508
chr1	9665232	9665332	2381	Aig1	-	chr1	9664531	9666053	chr1	9665800	9665999	17.9766	16.9148	2.33111	-2.84934	0.101036	1.54235	15.1987	3.40111	0.02653
chr1	10495513	10495563	2391	Vta1	-	chr1	10494689	10495990	chr1	10495400	10495799	55.0872	88.7157	93.5734	0.0788256	0.859159	67.2196	61.9411	0.0245207	1
chr1	17343158	17343217	2397	.	-	chr1	17343320	17346062	chr1	17344600	17344999	3.13851	1.28956	0			0	0
chr1	17344163	17344207	2398	.	-	chr1	17343320	17346062	chr1	17344600	17344999	5.40855	5.98969	9.64578	0.689371	0.483065	6.35007	4.44831	-0.344701	0.954559
chr1	22548489	22548622	2435	Epb41l2	-	chr1	22545777	22549115	chr1	22548400	22548999	83.9184	35.8326	77.477	1.11353	0.00018695	140.923	24.4757	-2.39374	2.61255e-15
chr1	23067325	23067400	2438	Med23	-	chr1	23066658	23068003	chr1	23067200	23067599	7.6753	10.187	6.25323	-0.699976	0.401579	6.04642	5.58599	0.0153082	1
chr1	23761952	23762020	2443	Stx7	-	chr1	23760250	23762471	chr1	23761800	23762199	20.382	35.4114	45.5895	0.366542	0.371067	55.5788	47.6608	-0.0709628	0.985286
chr1	32350623	32350674	2456	Echdc1	-	chr1	32349447	32351256	chr1	32350400	32350799	5.31169	12.1672	10.9429	-0.151926	0.892527	12.9973	13.1989	0.142891	0.988573
chr1	32971672	32971764	2463	Ccdc127	-	chr1	32971132	32972848	chr1	32971600	32971999	24.9039	52.8055	43.3468	-0.286155	0.528929	41.3832	41.5513	0.142139	0.970765
chr1	33391957	33391993	2468	Brd9	-	chr1	33391208	33393141	chr1	33392200	33392399	3.65595	2.60142	0.366694	-2.83191	0.62437	1.60999	2.71901	0.854755	0.940545
chr1	33392230	33392312	2469	Brd9	-	chr1	33391208	33393141	chr1	33392200	33392399	40.2636	42.2907	26.531	-0.668218	0.0331855	20.7589	25.4292	0.45099	0.769279
chr1	39319386	39319431	2490	Zfp87	-	chr1	39318797	39320022	chr1	39319200	39319599	8.51741	12.1913	18.5226	0.603691	0.257601	7.92074	6.20861	-0.213528	0.974482
chr1	42324740	42324820	2501	Rmnd1	-	chr1	42324270	42325829	chr1	42324800	42325599	2.89594	15.6398	15.0556	-0.0549529	0.963589	19.1207	10.5847	-0.72318	0.523435
chr1	47644701	47644802	2519	Tmem242	-	chr1	47644195	47645143	chr1	47644400	47644799	41.1679	44.2992	55.5046	0.328155	0.322287	55.1783	45.1805	-0.14756	0.954559
chr1	51718508	51718688	2536	Mrpl18	-	chr1	51717894	51719835	chr1	51718800	51718999	69.9118	108.18	114.022	0.081172	0.861375	136.031	97.1414	-0.336728	0.633109
chr1	54239155	54239302	2547	Prr18	-	chr1	54239843	54242596	chr1	54242400	54243199	2.55653	0	0			0	0.299373
chr1	54264041	54264171	2550	Sft2d1	-	chr1	54262731	54264575	chr1	54264000	54264399	234.601	166.009	236.15	0.511112	0.00225291	172.326	128.856	-0.274558	0.740353
chr1	58418142	58418308	2573	Psmb1	-	chr1	58417220	58418751	chr1	58418000	58418399	250.651	515.533	528.95	0.0405892	0.8994	595.294	565.66	0.0663772	0.985286
chr1	63167354	63167403	2583	Ndufa3	-	chr1	63166393	63167491	chr1	63167200	63167599	187.583	268.703	187.489	-0.515742	0.00509281	196.597	190.885	0.107641	0.978677
chr1	66474977	66475071	2601	Rps5	-	chr1	66475022	66476764	chr1	66475200	66475599	19.5866	15.5066	30.4641	0.979169	0.0149506	29.3038	26.8505	0.0309637	1
chr1	66475832	66475924	2602	Rps5	-	chr1	66475022	66476764	chr1	66475200	66475599	269.951	855.118	1228.05	0.525187	9.83762e-06	1219.17	1198.52	0.121617	0.957208
chr1	66568103	66568157	2605	Zfp110	-	chr1	66567156	66568892	chr1	66568000	66568599	12.3836	9.81009	9.82751	0.00240652	1	5.75935	6.90757	0.385331	0.954559
chr1	74830282	74830304	2613	Cdc42ep5	-	chr1	74829780	74831284	chr1	74830800	74830999	3.44913	0.203508	1.11929	2.46142	0.638509	8.95869	8.48492	0.086292	1
chr1	74830557	74830592	2614	Cdc42ep5	-	chr1	74829780	74831284	chr1	74830800	74830999	9.01456	9.12924	7.85486	-0.216729	0.867904	16.5102	15.638	0.0779837	1
chr1	74830756	74830772	2615	Cdc42ep5	-	chr1	74829780	74831284	chr1	74830800	74830999	3.39174	1.54604	1.64317	0.0798372	0.993264	9.89306	3.79057	-1.20881	0.391817
chr1	75955922	75956087	2625	Ube2s	-	chr1	75954881	75957162	chr1	75955800	75956199	4.53503	32.2101	44.21	0.46294	0.377744	21.3044	25.6178	0.414914	0.789563
chr1	76155637	76155726	2631	Fiz1	-	chr1	76155041	76157320	chr1	76156200	76156599	4.7167	12.9955	9.1436	-0.507137	0.51657	2.79106	7.45766	1.53915	0.251273
chr1	76179173	76179206	2633	Zfp865	-	chr1	76178757	76179706	chr1	76179000	76179199	3.14681	3.07404	4.11653	0.41588	0.8994	1.09802	0.775462	-0.322983	0.98246
chr1	79127379	79127380	2649	Ehd2	-	chr1	79127105	79130846	chr1	79130400	79130599	1.9282	0	0			0	0
chr1	79130532	79130591	2650	Ehd2	-	chr1	79127105	79130846	chr1	79130400	79130599	33.4217	35.0336	18.7842	-0.893929	0.0234675	76.8016	162.335	1.22181	0.000120024
chr1	79488042	79488089	2655	Ccdc9	-	chr1	79486101	79488310	chr1	79487800	79488199	4.06565	7.95787	7.69439	-0.0479731	0.975833	3.16283	2.35298	-0.260075	0.978677
chr1	79987948	79987953	2666	Fkrp	-	chr1	79987074	79989004	chr1	79987400	79987999	6.29411	24.4031	18.5597	-0.391094	0.448092	18.3098	10.4427	-0.655727	0.573373
chr1	80099208	80099338	2672	Calm3	-	chr1	80096556	80100259	chr1	80099400	80100199	458.07	127.644	143.969	0.174484	0.530474	147.399	111.336	-0.26846	0.776515
chr1	81781684	81781739	2685	Clasrp	-	chr1	81780841	81782165	chr1	81781600	81781799	9.82105	10.1177	5.97119	-0.751944	0.387731	12.5096	10.5768	-0.0576402	0.999642
chr1	81810880	81810903	2688	Relb	-	chr1	81809533	81811463	chr1	81811000	81811199	3.62765	2.07864	5.02968	1.28248	0.424926	3.74837	1.97663	-0.846386	0.881795
chr1	81846188	81846279	2697	Clptm1	-	chr1	81845002	81847669	chr1	81845800	81846199	52.7242	199.785	155.694	-0.356954	0.0607231	133.315	92.0538	-0.387619	0.524357
chr1	81895521	81895719	2723	Tomm40	-	chr1	81894538	81896725	chr1	81896200	81896799	9.26597	82.096	84.6667	0.0468618	0.933323	28.4714	38.9579	0.598643	0.492894
chr1	81931903	81932078	2724	Nectin2	-	chr1	81929091	81933176	chr1	81931600	81932199	6.23569	21.9483	16.2423	-0.425924	0.600352	16.6066	32.0652	1.08544	0.0713786
chr1	83098142	83098211	2745	Rabac1	-	chr1	83097899	83099210	chr1	83098800	83099199	8.28575	3.4002	1.05438	-1.67841	0.426626	2.80964	1.20737	-1.13616	0.846369
chr1	83098491	83098546	2746	Rabac1	-	chr1	83097899	83099210	chr1	83098800	83099199	4.74289	3.54989	1.75622	-0.998982	0.812818	2.08847	2.34628	0.319004	0.999642
chr1	83098642	83098646	2747	Rabac1	-	chr1	83097899	83099210	chr1	83098800	83099199	2.17708	0.193021	0			0	0.305052
chr1	83098991	83099126	2748	Rabac1	-	chr1	83097899	83099210	chr1	83098800	83099199	451.875	450.856	353.763	-0.347515	0.00942923	371.288	424.732	0.327611	0.75319
chr1	83686183	83686191	2757	Bckdha	-	chr1	83686451	83686644	chr1	83686400	83686799	2.80758	0	0			0	0.285986
chr1	85188547	85188613	2785	Egln2	-	chr1	85186760	85189622	chr1	85188200	85188599	27.2543	90.4756	71.3311	-0.340612	0.204447	52.1847	54.7014	0.207709	0.912645
chr1	85201470	85201635	2787	Mia	-	chr1	85200742	85202708	chr1	85201400	85201799	60.3668	105.517	82.6137	-0.350184	0.119293	121.127	116.006	0.0685262	0.988573
chr1	85219324	85219487	2789	Snrpa	-	chr1	85218358	85220133	chr1	85219400	85219799	12.2606	29.2851	32.9229	0.170479	0.770116	69.4034	51.677	-0.277746	0.877823
chr1	85379195	85379242	2795	Shkbp1	-	chr1	85378128	85379644	chr1	85379000	85379199	3.75382	26.8494	15.4754	-0.794707	0.152332	19.4904	23.7332	0.425825	0.789563
chr1	85510016	85510030	2796	.	-	chr1	85508922	85511984	chr1	85510400	85510999	2.82674	0	0			0	0
chr1	85578405	85578573	2801	Pld3	-	chr1	85577751	85579284	chr1	85578200	85578799	9.02644	25.6583	17.1484	-0.574148	0.274009	19.9768	7.33308	-1.31114	0.0579724
chr1	86116489	86116539	2809	Zfp780b	-	chr1	86115745	86117208	chr1	86116200	86116799	4.84789	1.28638	2.93619	1.18877	0.683806	6.98552	4.33614	-0.533966	0.868475
chr1	86201996	86202104	2812	Psmc4	-	chr1	86202528	86203946	chr1	86203200	86203599	3.39192	1.63103	1.6564	0.0328094	0.997573	3.81135	1.9122	-0.8818	0.852971
chr1	86203220	86203295	2813	Psmc4	-	chr1	86202528	86203946	chr1	86203200	86203599	83.3191	213.885	203.61	-0.0684833	0.82513	283.487	239.626	-0.0939685	0.967681
chr1	86538480	86538534	2816	Gmfg	-	chr1	86537935	86539278	chr1	86539000	86539399	4.74586	6.14428	2.9681	-1.04417	0.431562	40.1143	42.7673	0.2424	0.898548
chr1	86583354	86583403	2818	Paf1	-	chr1	86582359	86584460	chr1	86583200	86583399	15.299	63.8769	40.7315	-0.645482	0.0162922	51.586	42.3426	-0.139531	0.96047
chr1	88129667	88129823	2826	Nfkbib	-	chr1	88128702	88131118	chr1	88129400	88129999	22.7348	47.9656	42.8875	-0.159745	0.725801	77.5829	68.4124	-0.0420596	0.997388
chr1	88327850	88327980	2844	Actn4	-	chr1	88324968	88328538	chr1	88327200	88328399	14.7832	147.443	66.7784	-1.14035	3.4633e-13	242.368	244.227	0.150529	0.945754
chr1	88372140	88372287	2845	2200002D01Rik	-	chr1	88370418	88372607	chr1	88371600	88372199	136.572	135.485	38.6382	-1.80955	1.57534e-20	223.445	462.455	1.21168	0.00200831
chr1	89273909	89273982	2857	Fam98c	-	chr1	89272917	89274297	chr1	89273600	89273999	2.21265	10.5299	9.14856	-0.198993	0.877859	9.03588	5.30075	-0.647095	0.795777
chr1	89298820	89298998	2862	Psmd8	-	chr1	89298099	89299463	chr1	89298800	89298999	56.1436	253.528	189.437	-0.419267	0.00674741	201.754	355.937	0.958162	0.00242166
chr1	90264787	90264874	2875	Rbm42	-	chr1	90264038	90265899	chr1	90264800	90264999	36.5945	161.407	125.892	-0.35787	0.126846	186.441	168.488	-0.00123436	1
chr1	90514460	90514627	2884	Mag	-	chr1	90514356	90517026	chr1	90514400	90514799	4.07413	0	4.76684	11.2317	2.74332e-05	13.9465	0.00635525	-10.3314	5.87627e-17
chr1	90516247	90516338	2885	Mag	-	chr1	90514356	90517026	chr1	90514400	90514799	20.5117	0.00509432	30.5888	11.9626	1.2474e-52	34.6104	0.00635525	-11.6408	3.25416e-42
chr1	90537042	90537053	2889	Usf2	-	chr1	90536888	90540012	chr1	90537200	90537599	2.49364	0	0.611156			0	0
chr1	90639774	90639787	2897	Fxyd1	-	chr1	90638638	90643699	chr1	90643400	90643799	2.21053	0	0			0.0259218	0
chr1	90640638	90640661	2898	Fxyd1	-	chr1	90638638	90643699	chr1	90643400	90643799	5.41387	0.320963	0			0.0907262	0
chr1	90640729	90640740	2899	Fxyd1	-	chr1	90638638	90643699	chr1	90643400	90643799	2.30142	1.16059	0			0	0
chr1	90641018	90641066	2900	Fxyd1	-	chr1	90638638	90643699	chr1	90643400	90643799	6.96546	0	0			0	0
chr1	90641522	90641546	2901	Fxyd1	-	chr1	90638638	90643699	chr1	90643400	90643799	3.56917	0	0			0	0.101914
chr1	90641986	90642013	2902	Fxyd1	-	chr1	90638638	90643699	chr1	90643400	90643799	4.98006	0.220327	0			0.0907262	0
chr1	90642430	90642431	2903	Fxyd1	-	chr1	90638638	90643699	chr1	90643400	90643799	2.41686	0.0886926	0			0	0
chr1	90642446	90642447	2904	Fxyd1	-	chr1	90638638	90643699	chr1	90643400	90643799	2.0294	0	0			0	0.0855008
chr1	90642452	90642474	2905	Fxyd1	-	chr1	90638638	90643699	chr1	90643400	90643799	660.303	30.3536	0.0108336	-11.3207	9.34856e-54	4.2018	2.07725	-0.957028	0.920046
chr1	90642483	90642485	2906	Fxyd1	-	chr1	90638638	90643699	chr1	90643400	90643799	11.6159	1.89859	0			0	1.93116	9.23172	0.191247
chr1	90642592	90642593	2907	Fxyd1	-	chr1	90638638	90643699	chr1	90643400	90643799	34.4881	0.264905	0			0.349944	0
chr1	90643267	90643364	2908	Fxyd1	-	chr1	90638638	90643699	chr1	90643400	90643799	557.263	28.3172	4.8486	-2.54811	0.176547	51.4066	3.20344	-3.87737	4.17873e-16
chr1	90643836	90643837	2909	Fxyd1	-	chr1	90638638	90643699	chr1	90643400	90643799	1.88911	0	0			0	0
chr1	91234793	91234931	2926	Gpi	-	chr1	91233057	91235506	chr1	91234600	91235199	47.483	161.334	212.583	0.40088	0.00944706	220.466	205.131	0.0421737	0.999642
chr1	92707965	92708008	2942	Gpatch1	-	chr1	92707065	92708303	chr1	92707800	92708199	3.63426	4.08302	8.27532	1.01714	0.471232	7.90381	5.4908	-0.396829	0.921087
chr1	95707288	95707371	2962	Plekhf1	-	chr1	95704487	95707902	chr1	95707200	95707399	41.6239	49.5924	99.6465	1.00941	1.98174e-05	88.0011	68.3521	-0.213029	0.88982
chr1	95769233	95769243	2964	Pop4	-	chr1	95768704	95770103	chr1	95769200	95769799	2.89103	3.07594	1.82318	-0.758543	0.875025	1.25159	0.337217	-1.66971	0.8648
chr1	95769413	95769442	2965	Pop4	-	chr1	95768704	95770103	chr1	95769200	95769799	11.6424	31.0992	33.8882	0.123685	0.872069	41.3777	33.4308	-0.160647	0.96047
chr1	99563705	99563795	2970	Etfb	-	chr1	99563127	99564788	chr1	99563400	99563999	107.256	157.378	171.202	0.125548	0.71254	190.159	159.578	-0.107866	0.96047
chr1	101566736	101566842	2973	Emc10	-	chr1	101565923	101567691	chr1	101566600	101566799	45.8859	222.427	178.721	-0.311693	0.157629	188.482	140.702	-0.286044	0.731593
chr1	101909878	101909924	2995	Tbc1d17	-	chr1	101908830	101912104	chr1	101909400	101909999	38.634	64.3335	109.027	0.763993	4.99394e-05	55.8063	44.4716	-0.183332	0.934795
chr1	101990754	101990841	3001	Ap2a1	-	chr1	101991286	101992003	chr1	101991200	101991399	2.97199	14.189	15.8719	0.165506	0.869732	17.671	16.6378	0.0581369	1
chr1	102056746	102056787	3006	Bcl2l12	-	chr1	102055733	102058300	chr1	102056400	102056799	5.33534	28.8088	36.2278	0.336784	0.600352	40.1265	34.3008	-0.0923399	0.98246
chr1	102111252	102111319	3009	Prr12	-	chr1	102109122	102112800	chr1	102111000	102111199	3.18675	9.51512	6.31363	-0.585925	0.636462	1.67131	2.04588	0.451859	0.994544
chr1	102159819	102159893	3020	Fcgrt	-	chr1	102159343	102162278	chr1	102161800	102161999	4.46826	0.505457	1.38183	1.46743	0.831119	0.324022	0.263627	-0.243388	0.983911
chr1	102160316	102160424	3021	Fcgrt	-	chr1	102159343	102162278	chr1	102161800	102161999	4.50685	1.24165	0			0.599213	0.349128	-0.717715	0.963372
chr1	102161625	102161713	3022	Fcgrt	-	chr1	102159343	102162278	chr1	102161800	102161999	86.9869	86.5867	91.017	0.0709413	0.90323	55.6819	79.9833	0.667805	0.27419
chr1	102184254	102184356	3026	Rps11	-	chr1	102182986	102184868	chr1	102184400	102184599	505.941	1091.23	1293.92	0.248471	0.0792318	1287.54	1095.18	-0.0870602	0.96858
chr1	102216238	102216298	3039	Aldh16a1	-	chr1	102215247	102216920	chr1	102216000	102216599	19.1535	17.5486	26.4304	0.596764	0.19864	70.2547	62.8358	-0.0310586	1
chr1	102468508	102468686	3052	Snrnp70	-	chr1	102467435	102469051	chr1	102468400	102468799	86.2012	156.86	153.43	-0.0304916	0.943581	136.864	130.405	0.0824036	0.98246
chr1	102776672	102776715	3075	Sphk2	-	chr1	102775544	102781087	chr1	102776400	102776799	6.18412	6.34924	9.15168	0.526587	0.605439	9.26177	9.77019	0.203777	0.978677
chr1	102779429	102779561	3076	Sphk2	-	chr1	102775544	102781087	chr1	102776400	102776799	1.99243	23.7811	19.5319	-0.27415	0.760237	8.26605	6.05583	-0.305126	0.956304
chr1	102962890	102962920	3078	Syngr4	-	chr1	102962455	102964015	chr1	102962800	102962999	2.02394	0	0			0	0
chr1	102980966	102981028	3079	Emp3	-	chr1	102980852	102983334	chr1	102982200	102982599	2.89333	2.41296	0.89179	-1.42817	0.601095	2.87502	2.29126	-0.171112	0.988573
chr1	102981518	102981574	3080	Emp3	-	chr1	102980852	102983334	chr1	102982200	102982599	4.4451	4.55092	4.77799	0.0702336	0.982571	7.1914	7.78389	0.244939	0.978035
chr1	102981842	102981902	3081	Emp3	-	chr1	102980852	102983334	chr1	102982200	102982599	8.86246	5.07197	5.35574	0.0831472	0.971698	9.40093	8.73835	0.0247932	1
chr1	102982839	102983031	3082	Emp3	-	chr1	102980852	102983334	chr1	102982200	102982599	169.261	1197.92	901.481	-0.407657	0.000563604	1436.31	1410.37	0.104012	0.968016
chr1	103923561	103923597	3086	Hps5	-	chr1	103922625	103925376	chr1	103923600	103923799	4.47552	2.52343	5.04732	1.00028	0.700673	3.98208	2.12229	-0.70889	0.898548
chr1	104194241	104194425	3092	Spty2d1	-	chr1	104193175	104195139	chr1	104193800	104194599	11.1544	12.5036	11.3554	-0.136522	0.907806	10.1868	8.1101	-0.205228	0.968049
chr1	125914509	125914511	3127	Klf13	-	chr1	125913767	125914471	chr1	125914000	125914399	2.24088	0	0			0	0
chr1	126771908	126771970	3131	Nsmce3	-	chr1	126770882	126772330	chr1	126771800	126771999	7.21925	49.5683	37.6876	-0.392276	0.191499	22.2127	23.2533	0.190353	0.96776
chr1	128378557	128378607	3140	Lrrk1	-	chr1	128377456	128379624	chr1	128378200	128378599	3.02041	0.417945	0.973612	1.22739	0.852711	3.35769	3.35564	0.139165	1
chr1	132485763	132485887	3151	Nr2f2	-	chr1	132480123	132496890	chr1	132494600	132495399	4.89801	1.01223	0.922665	-0.146822	0.98095	0.74598	0.828809	0.271936	1
chr1	132486991	132487005	3152	Nr2f2	-	chr1	132480123	132496890	chr1	132494600	132495399	2.90351	0.180906	0.13201			0.0129609	0.132355
chr1	132487082	132487147	3153	Nr2f2	-	chr1	132480123	132496890	chr1	132494600	132495399	14.4481	1.17159	3.58414	1.6125	0.440488	2.39185	1.64345	-0.431637	0.967681
chr1	132487213	132487223	3154	Nr2f2	-	chr1	132480123	132496890	chr1	132494600	132495399	2.71863	1.08207	3.30501	1.61401	0.450814	0.806419	0.923328	0.337796	1
chr1	132487622	132487624	3155	Nr2f2	-	chr1	132480123	132496890	chr1	132494600	132495399	2.44806	0.402662	0			0	0.0635525
chr1	132487660	132487674	3156	Nr2f2	-	chr1	132480123	132496890	chr1	132494600	132495399	3.33896	0.437676	0.112453			0	0.295325
chr1	132488013	132488023	3157	Nr2f2	-	chr1	132480123	132496890	chr1	132494600	132495399	2.40794	0	1.10055			0.0907262	0.0699078
chr1	132491130	132491133	3158	Nr2f2	-	chr1	132480123	132496890	chr1	132494600	132495399	2.43679	0	0			0	0
chr1	132491173	132491174	3159	Nr2f2	-	chr1	132480123	132496890	chr1	132494600	132495399	2.36322	0	0			0	0
chr1	132491308	132491313	3160	Nr2f2	-	chr1	132480123	132496890	chr1	132494600	132495399	2.64064	0.239768	1.5351	2.68087	0.668638	0	0.414027
chr1	132493165	132493219	3161	Nr2f2	-	chr1	132480123	132496890	chr1	132494600	132495399	6.00899	0.628581	3.54777	2.50478	0.549728	2.0867	1.6239	-0.234011	0.985286
chr1	132494139	132494213	3162	Nr2f2	-	chr1	132480123	132496890	chr1	132494600	132495399	4.33875	0.880839	1.18073	0.433625	0.939892	1.09338	1.12675	0.143538	1
chr1	132494795	132494827	3163	Nr2f2	-	chr1	132480123	132496890	chr1	132494600	132495399	5.09949	1.5401	6.8229	2.15709	0.101597	2.01114	0.688428	-1.40275	0.824802
chr1	132496303	132496313	3164	Nr2f2	-	chr1	132480123	132496890	chr1	132494600	132495399	3.07234	0	0			0	0
chr1	135891398	135891431	3183	Chd2	-	chr1	135890350	135895735	chr1	135895000	135895199	3.09222	1.04261	0.341147	-1.59924	0.719185	1.37247	0.991509	-0.266405	0.983911
chr1	135895025	135895045	3184	Chd2	-	chr1	135890350	135895735	chr1	135895000	135895199	2.85952	0	0			0	0
chr1	135895453	135895484	3185	Chd2	-	chr1	135890350	135895735	chr1	135895000	135895199	18.6118	18.7365	7.05131	-1.41268	0.0128599	3.43745	7.21305	1.20619	0.469019
chr1	135909518	135909534	3187	1810026B05Rik	-	chr1	135908835	135912927	chr1	135910600	135910999	1.97274	0.580714	0			0	0.00683125
chr1	135911222	135911249	3188	1810026B05Rik	-	chr1	135908835	135912927	chr1	135910600	135910999	3.94906	6.06809	4.89522	-0.31048	0.852711	0.218677	0.638187	1.63587	0.96256
chr1	135911701	135911708	3189	1810026B05Rik	-	chr1	135908835	135912927	chr1	135910600	135910999	2.65228	12.8722	5.37487	-1.25302	0.128223	2.18823	4.02487	1.0335	0.821306
chr1	137070706	137070899	3204	Slco3a1	-	chr1	137069422	137071745	chr1	137071200	137071599	2.99799	5.64396	3.36593	-0.743204	0.626777	5.73454	2.26853	-1.18527	0.641237
chr1	143003211	143003272	3235	.	-	chr1	143002122	143004070	chr1	143003000	143003199	6.92221	12.5755	15.1348	0.268403	0.80637	5.50466	7.65084	0.591984	0.850776
chr1	143138303	143138403	3242	Furin	-	chr1	143134539	143137720	chr1	143134800	143134999	4.25725	5.49995	0.0226234	-7.76725	3.13761e-05	0.790614	2.82209	1.92419	0.789563
chr1	143567345	143567412	3254	Iqgap1	-	chr1	143565809	143568035	chr1	143567200	143567399	8.36841	59.847	50.5604	-0.242208	0.561437	59.4257	78.3415	0.554599	0.416227
chr1	144111270	144111368	3259	Rps17	-	chr1	144110890	144112889	chr1	144112000	144112399	8.89924	7.34697	7.01814	-0.0588835	0.973203	6.62187	9.62716	0.697025	0.785573
chr1	144111860	144111979	3260	Rps17	-	chr1	144110890	144112889	chr1	144112000	144112399	15.4251	16.3684	19.8683	0.282099	0.67953	22.9703	23.1962	0.17467	0.972803
chr1	144112247	144112284	3261	Rps17	-	chr1	144110890	144112889	chr1	144112000	144112399	246.07	666.88	780.877	0.230957	0.129072	814.989	860.028	0.226252	0.812744
chr1	144221516	144221620	3264	Cpeb1	-	chr1	144219254	144221921	chr1	144221400	144221799	5.63773	0	0.689384			0.539519	0.561892	0.27495	1
chr1	151578610	151578651	3303	Dkc1	-	chr1	151577739	151580318	chr1	151578400	151579399	8.81391	48.2794	41.4981	-0.214586	0.638509	126.732	78.2636	-0.554686	0.32002
chr1	152147519	152147583	3316	Atp6ap1	-	chr1	152146182	152148227	chr1	152147200	152147999	77.5413	255.293	176.882	-0.529246	0.00325274	114.143	128.286	0.299656	0.777278
chr1	152148855	152148961	3317	Atp6ap1	-	chr1	152146182	152148227	chr1	152147200	152147999	15.7634	6.63733	3.883	-0.767391	0.681541	3.97199	3.81624	0.0472528	1
chr1	152745814	152745917	3335	Ssr4	-	chr1	152746731	152749149	chr1	152747800	152748199	5.22954	1.88119	3.94145	1.06906	0.596225	5.3894	5.48268	0.170091	0.994544
chr1	152747570	152747573	3336	Ssr4	-	chr1	152746731	152749149	chr1	152747800	152748199	7.51446	17.7355	12.5868	-0.49564	0.5178	46.4656	40.52	-0.0516222	0.996517
chr1	152747605	152747607	3337	Ssr4	-	chr1	152746731	152749149	chr1	152747800	152748199	5.89812	21.8133	15.6471	-0.477241	0.431564	48.2636	52.2139	0.261138	0.884189
chr1	152747616	152747661	3338	Ssr4	-	chr1	152746731	152749149	chr1	152747800	152748199	81.2978	147.234	146.965	-1.30696e-05	1	316.723	298.975	0.0649095	0.988573
chr1	152747674	152747675	3339	Ssr4	-	chr1	152746731	152749149	chr1	152747800	152748199	2.78184	0.714362	0.380437	-0.879382	0.916051	2.54555	0.884492	-1.35106	0.874533
chr1	152747760	152747787	3340	Ssr4	-	chr1	152746731	152749149	chr1	152747800	152748199	32.6339	13.9729	16.3732	0.232715	0.817849	16.4307	18.5352	0.310886	0.930171
chr1	154720624	154720783	3370	.	-	chr1	154720070	154723913	chr1	154720600	154720999	6.91014	10.8713	7.04059	-0.622299	0.516811	4.40976	3.98638	0.0328458	1
chr1	154722982	154723121	3371	Vbp1	-	chr1	154720070	154723913	chr1	154720600	154720999	164.708	333.032	285.011	-0.22298	0.272256	446.957	382.494	-0.088921	0.970765
chr1	160474735	160474744	3379	Hikeshi	-	chr1	160473608	160475383	chr1	160474400	160474799	2.79044	0.799808	1.49428	0.89949	0.894304	0.169541	0.780384	2.42661	0.945754
chr1	160474837	160474918	3380	Hikeshi	-	chr1	160473608	160475383	chr1	160474400	160474799	85.5015	95.6129	117.109	0.295623	0.310263	86.8665	104.625	0.422514	0.524357
chr1	160520373	160520510	3382	Eed	-	chr1	160519510	160521700	chr1	160520400	160521199	23.0943	11.5983	10.5145	-0.132047	0.928784	28.3723	19.9062	-0.374747	0.824802
chr1	160681371	160681489	3383	2310010J17Rik	-	chr1	160680863	160684274	chr1	160681200	160681599	2.80825	0	1.4575			0	0.3343	6.79868	0.514602
chr1	163815746	163815821	3386	4632427E13Rik	-	chr1	163815994	163819405	chr1	163816600	163817199	2.05424	0	0			0.272179	0.149626	-0.798418	0.96393
chr1	163816778	163816807	3387	4632427E13Rik	-	chr1	163815994	163819405	chr1	163816600	163817199	2.69997	4.55139	5.78859	0.350127	0.831458	6.55886	7.34174	0.339162	0.96047
chr1	168755900	168755992	3390	Aamdc	-	chr1	168755118	168757872	chr1	168755400	168757199	14.0434	17.8566	85.5767	2.26498	1.02794e-15	21.6359	17.5691	-0.160913	0.972803
chr1	169336459	169336548	3392	Capn5	-	chr1	169332915	169337418	chr1	169336200	169336599	8.77188	13.0275	20.9502	0.688408	0.331067	13.0858	5.64514	-1.06423	0.354555
chr1	169469506	169469580	3403	Acer3	-	chr1	169467983	169470109	chr1	169468800	169468999	57.5778	25.386	112.904	2.15387	1.83499e-16	45.0955	58.4809	0.516774	0.451525
chr1	170304129	170304173	3416	Uvrag	-	chr1	170302287	170305021	chr1	170304400	170304799	4.80384	7.19195	3.18677	-1.16969	0.284095	2.18115	2.66408	0.467918	0.978677
chr1	170506533	170506541	3436	Serpinh1	-	chr1	170506582	170511435	chr1	170510800	170510999	5.56972	44.7384	20.9583	-1.0939	0.00186926	48.482	48.8388	0.159832	0.96047
chr1	170506888	170506913	3437	Serpinh1	-	chr1	170506582	170511435	chr1	170510800	170510999	2.4028	3.83523	0.934944	-2.0436	0.491537	3.30259	3.55436	0.256473	0.994544
chr1	170510761	170510821	3438	Serpinh1	-	chr1	170506582	170511435	chr1	170510800	170510999	97.8841	1068.35	433.446	-1.29899	2.34307e-18	1321.42	1554.27	0.377312	0.479307
chr1	171052270	171052387	3454	Spcs2	-	chr1	171051269	171052971	chr1	171052200	171052399	109.569	375.96	171.023	-1.13331	1.6258e-18	302.001	297.073	0.125038	0.958745
chr1	171323181	171323242	3458	Pold3	-	chr1	171322167	171323509	chr1	171323200	171323399	5.58355	22.2498	15.6255	-0.506513	0.52512	44.453	33.6436	-0.240573	0.924965
chr1	171807554	171807664	3465	Mrpl48	-	chr1	171806699	171807856	chr1	171807400	171807599	121.274	87.0442	89.8409	0.0489351	0.91486	98.1872	58.4523	-0.588018	0.239472
chr1	171876292	171876316	3493	Plekhb1	-	chr1	171876256	171876576	chr1	171876400	171877199	9.25434	0.754028	1.20106	0.691187	0.917641	0.429504	0
chr1	171876520	171876575	3494	Plekhb1	-	chr1	171876256	171876576	chr1	171876400	171877199	13.0706	0	2.40634			1.48066	0
chr1	171877269	171877368	3495	Plekhb1	-	chr1	171876256	171876576	chr1	171876400	171877199	16.4724	1.0026	2.23177	1.14586	0.828806	0.531396	0.00635525
chr1	171879762	171879768	3497	Plekhb1	-	chr1	171878606	171881555	chr1	171879800	171880199	3.64765	0.641884	0			0	0
chr1	171879816	171879820	3498	Plekhb1	-	chr1	171878606	171881555	chr1	171879800	171880199	4.0863	0.23063	2.05515	3.12552	0.510724	0	0
chr1	171879838	171879984	3499	Plekhb1	-	chr1	171878606	171881555	chr1	171879800	171880199	199.564	5.28509	111.798	4.40291	3.7827e-09	3.40581	0.00712506	-8.29884	0.00333414
chr1	171881359	171881458	3500	Plekhb1	-	chr1	171878606	171881555	chr1	171879800	171880199	317.794	91.5015	244.713	1.42406	5.40516e-17	19.1737	0.0131865	-10.0376	3.38516e-24
chr1	173207909	173207998	3517	Lrrc51	-	chr1	173207309	173208862	chr1	173207800	173207999	9.05395	4.52001	2.69904	-0.740589	0.729266	1.97006	2.54331	0.455097	0.999642
chr1	174033460	174033534	3525	Trim68	-	chr1	174032254	174033915	chr1	174033400	174033799	3.58445	2.92056	0.426756	-2.77861	0.412044	1.48776	1.64691	0.27472	1
chr1	177323779	177323784	3533	Cavin3	-	chr1	177322922	177325784	chr1	177324800	177325199	4.66301	0	0.0635602			0.748247	0.906188	0.356058	1
chr1	177323962	177324059	3534	Cavin3	-	chr1	177322922	177325784	chr1	177324800	177325199	35.8178	6.29428	6.92511	0.141999	0.930481	21.1269	18.6699	-0.0318085	1
chr1	177324081	177324090	3535	Cavin3	-	chr1	177322922	177325784	chr1	177324800	177325199	3.84029	0	0.0772763			2.17709	2.24778	0.224983	1
chr1	177324654	177324701	3536	Cavin3	-	chr1	177322922	177325784	chr1	177324800	177325199	11.568	4.72154	1.32668	-1.81867	0.322767	10.8194	13.1363	0.418469	0.878844
chr1	177324736	177324739	3537	Cavin3	-	chr1	177322922	177325784	chr1	177324800	177325199	3.78538	0	0			0.699888	0.254282	-1.18608	0.934795
chr1	177324761	177324764	3538	Cavin3	-	chr1	177322922	177325784	chr1	177324800	177325199	2.20161	0.543084	0.00416978			1.47165	0.626921	-1.18632	0.917668
chr1	177324997	177325003	3539	Cavin3	-	chr1	177322922	177325784	chr1	177324800	177325199	2.25034	0.493662	0.382028	-0.364853	0.960079	1.61074	1.90087	0.381569	0.999642
chr1	177325013	177325074	3540	Cavin3	-	chr1	177322922	177325784	chr1	177324800	177325199	117.036	174.848	106.375	-0.713451	0.000202823	231.618	264.789	0.344614	0.824802
chr1	177416710	177416765	3544	Apbb1	-	chr1	177415737	177417392	chr1	177416800	177417199	15.2257	33.6543	14.3056	-1.23072	9.34134e-05	32.4279	38.2187	0.371321	0.770062
chr1	177476900	177476973	3549	Arfip2	-	chr1	177475886	177478036	chr1	177476800	177477199	21.8207	28.7564	37.9019	0.401974	0.288734	24.6907	18.6465	-0.267889	0.898548
chr1	177658712	177658778	3560	Mrpl17	-	chr1	177658700	177659802	chr1	177659400	177659799	3.77272	0.00509432	0.507742			1.13707	2.43273	1.266	0.873114
chr1	177659506	177659655	3561	Mrpl17	-	chr1	177658700	177659802	chr1	177659400	177659799	125.291	316.116	293.588	-0.103227	0.667459	442.257	460.518	0.200769	0.87089
chr1	181363872	181364046	3579	Tmem9b	-	chr1	181363161	181365226	chr1	181364000	181364599	86.835	193.244	151.264	-0.35271	0.112964	164.576	106.697	-0.476098	0.339627
chr1	182408024	182408177	3601	Sbf2	-	chr1	182406962	182408969	chr1	182407600	182408599	3.56359	3.86379	3.34166	-0.207032	0.939892	0.194109	0.212874
chr1	182645052	182645207	3613	rnf141	-	chr1	182644119	182645368	chr1	182644200	182644599	34.6564	55.7525	32.2052	-0.795274	0.0840065	19.8928	14.3428	-0.325115	0.878844
chr1	182880311	182880356	3631	Eif4g2	-	chr1	182878499	182881214	chr1	182879400	182880599	25.421	261.108	199.587	-0.385697	0.00737265	170.188	266.946	0.789221	0.022403
chr1	190719701	190719816	3661	Psma1	-	chr1	190718762	190720544	chr1	190719600	190719999	78.247	175.663	262.191	0.580396	0.000612144	237.664	263.154	0.294294	0.74977
chr1	192114962	192115068	3669	Nucb2	-	chr1	192114054	192115629	chr1	192115000	192115399	29.7197	20.9625	14.4756	-0.528895	0.377649	58.9926	176.065	1.72822	1.9791e-08
chr1	192536655	192536741	3674	RGD1311703	-	chr1	192535738	192537185	chr1	192536400	192536999	104.536	282.564	219.985	-0.359183	0.0189249	241.134	241.961	0.148269	0.940545
chr1	194733762	194733856	3684	Arl6ip1	-	chr1	194732640	194734553	chr1	194734000	194734199	233.613	318.038	267.589	-0.247047	0.189777	272.108	271.544	0.14288	0.96047
chr1	195137446	195137541	3690	Coq7	-	chr1	195136896	195138084	chr1	195137200	195137599	44.4917	47.8587	95.221	0.994898	1.59049e-05	61.4406	14.1515	-1.95666	2.95986e-05
chr1	195636575	195636763	3706	Gprc5b	-	chr1	195635990	195637033	chr1	195636600	195636999	21.32	0.18849	1.75729	3.19747	0.43683	0.45001	0
chr1	196600133	196600179	3714	Dcun1d3	-	chr1	196598443	196601372	chr1	196600200	196600999	4.81444	3.627	0.341922	-3.40776	0.333157	4.17365	3.08286	-0.2845	0.974482
chr1	199120003	199120084	3721	Ndufab1	-	chr1	199119103	199120468	chr1	199120000	199120199	185.057	286.22	296.637	0.0551478	0.863506	336.909	320.08	0.0737157	0.983911
chr1	204760536	204760578	3733	Spns1	-	chr1	204759679	204761416	chr1	204760400	204760799	13.5391	47.4372	42.3594	-0.160497	0.735797	23.6369	25.011	0.23049	0.951908
chr1	204961293	204961426	3744	Eif3c	-	chr1	204960203	204962326	chr1	204961000	204962199	69.2664	302.515	260.946	-0.211254	0.276445	456.068	557.241	0.436068	0.375797
chr1	204976372	204976493	3745	Cln3	-	chr1	204975845	204979024	chr1	204976200	204976799	6.28036	17.4093	26.4536	0.600969	0.238341	13.2937	7.234	-0.744965	0.586406
chr1	205080781	205080815	3749	Sult1a1	-	chr1	205081332	205083657	chr1	205082800	205083799	6.0336	0	0			0	0
chr1	205080935	205080956	3750	Sult1a1	-	chr1	205081332	205083657	chr1	205082800	205083799	6.49414	0	0			0	0
chr1	205081882	205081893	3751	Sult1a1	-	chr1	205081332	205083657	chr1	205082800	205083799	2.9466	0	0			0	0
chr1	205083030	205083176	3752	Sult1a1	-	chr1	205081332	205083657	chr1	205082800	205083799	132.751	0	2.94946			4.38359	0.439506	-3.26205	0.437589
chr1	205205577	205205646	3758	Ppp4c	-	chr1	205204625	205206155	chr1	205205200	205205399	42.1831	132.148	105.348	-0.324861	0.133049	114.05	101.557	-0.0210324	1
chr1	205209229	205209238	3770	Aldoa	-	chr1	205210222	205213645	chr1	205211600	205211999	7.31772	1.4366	2.474	0.782791	0.8994	3.39285	2.53846	-0.248823	0.978677
chr1	205209259	205209270	3771	Aldoa	-	chr1	205210222	205213645	chr1	205211600	205211999	9.32227	5.93554	4.42407	-0.414408	0.904513	5.33749	7.74248	0.653221	0.874533
chr1	205209283	205209301	3772	Aldoa	-	chr1	205210222	205213645	chr1	205211600	205211999	8.86217	2.20116	2.86356	0.375095	0.912501	4.61188	5.55182	0.399513	0.96047
chr1	205209607	205209611	3773	Aldoa	-	chr1	205210222	205213645	chr1	205211600	205211999	3.16227	0.463804	0			1.87977	0.780409	-0.99431	0.934795
chr1	205209634	205209757	3774	Aldoa	-	chr1	205210222	205213645	chr1	205211600	205211999	38.1319	14.8936	17.1702	0.204206	0.830225	34.2022	39.3855	0.338427	0.811695
chr1	205209847	205209851	3775	Aldoa	-	chr1	205210222	205213645	chr1	205211600	205211999	2.65925	0	0			0.790614	0.0953288	-2.72354	0.777672
chr1	205209859	205209865	3776	Aldoa	-	chr1	205210222	205213645	chr1	205211600	205211999	3.98269	1.42231	1.41691	-0.0125001	1	1.60715	1.72548	0.211762	1
chr1	205209889	205209899	3777	Aldoa	-	chr1	205210222	205213645	chr1	205211600	205211999	6.67132	2.55603	2.12482	-0.260694	0.972762	6.83073	4.20591	-0.554054	0.856277
chr1	205210434	205210436	3778	Aldoa	-	chr1	205210222	205213645	chr1	205211600	205211999	2.96162	2.44719	0.242567	-3.32916	0.316378	0	0.165237
chr1	205210456	205210497	3779	Aldoa	-	chr1	205210222	205213645	chr1	205211600	205211999	21.1076	4.89926	8.37324	0.774716	0.504923	7.42359	10.0267	0.562134	0.838266
chr1	205210526	205210529	3780	Aldoa	-	chr1	205210222	205213645	chr1	205211600	205211999	2.95563	0.870701	1.92401	1.14578	0.822598	2.91675	3.14289	0.276115	1
chr1	205212092	205212095	3781	Aldoa	-	chr1	205210222	205213645	chr1	205211600	205211999	3.00089	1.97336	1.70345	-0.199104	0.961063	1.28174	3.21065	1.46955	0.765964
chr1	205212155	205212210	3782	Aldoa	-	chr1	205210222	205213645	chr1	205211600	205211999	368.536	937.12	810.451	-0.20709	0.142753	1203.18	1551.5	0.505972	0.220468
chr1	205213088	205213094	3783	Aldoa	-	chr1	205210222	205213645	chr1	205211600	205211999	99.9592	7.34616	28.956	1.97617	0.000290045	19.7527	23.1791	0.334185	0.927548
chr1	205213394	205213437	3784	Aldoa	-	chr1	205210222	205213645	chr1	205211600	205211999	58.8032	0.807743	3.3348	2.04704	0.554397	4.03862	13.028	1.81098	0.0286409
chr1	205213475	205213476	3785	Aldoa	-	chr1	205210222	205213645	chr1	205211600	205211999	2.64804	0	0			0	0.839512	8.17987	0.518797
chr1	205300834	205300919	3788	Taok2	-	chr1	205299169	205301430	chr1	205300800	205300999	8.55355	18.1655	12.2482	-0.56377	0.312323	15.6764	9.95416	-0.494817	0.784095
chr1	205441619	205441735	3804	Kif22	-	chr1	205438597	205441626	chr1	205441000	205441199	3.11602	132.594	20.5976	-2.68221	9.82392e-38	12.701	10.9401	-0.057712	0.999642
chr1	205442353	205442404	3805	Kif22	-	chr1	205438597	205441626	chr1	205441000	205441199	6.59346	8.00225	2.94844	-1.4467	0.373322	6.17264	3.64547	-0.616462	0.860058
chr1	205867538	205867620	3815	Zfp688	-	chr1	205866886	205868168	chr1	205867400	205867799	8.83029	30.4947	30.4533	0.000445301	1	25.3824	18.8723	-0.275444	0.913371
chr1	205909679	205909809	3816	.	-	chr1	205908720	205911521	chr1	205910000	205910199	10.3331	6.06784	7.08883	0.220844	0.897687	3.63623	2.72113	-0.268677	0.978677
chr1	206059541	206059640	3817	Ccdc189	-	chr1	206058729	206061027	chr1	206060000	206060399	5.94633	2.81853	7.19114	1.34615	0.302525	3.14974	3.99668	0.498278	0.96047
chr1	206246095	206246176	3819	.	-	chr1	206245541	206247981	chr1	206246600	206246999	3.89889	0.0369477	0.0401691			0	0
chr1	211930747	211930861	3871	.	-	chr1	211930045	211932087	chr1	211930600	211931199	7.6921	16.5663	21.9042	0.404782	0.466079	14.1035	14.2922	0.156082	0.983911
chr1	212726243	212726251	3882	Uros	-	chr1	212725585	212727472	chr1	212726400	212726799	3.76163	7.23153	4.62482	-0.650093	0.639526	3.67694	2.72678	-0.284379	0.978035
chr1	216673114	216673201	3884	9430038I01Rik	-	chr1	216672525	216674142	chr1	216672600	216672999	8.61358	22.8125	4.62385	-2.28307	0.00988628	13.5698	11.9208	-0.0510115	0.999667
chr1	220530966	220531033	3898	Bet1l	-	chr1	220529712	220533650	chr1	220530600	220530999	13.6969	16.6675	28.6612	0.786452	0.0439153	25.8322	21.2013	-0.15096	0.967681
chr1	220531830	220531895	3899	Bet1l	-	chr1	220529712	220533650	chr1	220530600	220530999	10.0294	25.998	27.6463	0.0889876	0.905415	17.9143	19.064	0.228829	0.96047
chr1	220671587	220671702	3904	Ifitm2	-	chr1	220670338	220673365	chr1	220672400	220672599	14.9221	0.612747	0.166441			1.4501	2.0229	0.61169	0.978677
chr1	220672261	220672263	3905	Ifitm2	-	chr1	220670338	220673365	chr1	220672400	220672599	2.47195	0	0			0	0
chr1	220672316	220672321	3906	Ifitm2	-	chr1	220670338	220673365	chr1	220672400	220672599	4.33239	0	0			0.158238	0
chr1	220672415	220672420	3907	Ifitm2	-	chr1	220670338	220673365	chr1	220672400	220672599	2.59556	0	0			0	0
chr1	220672496	220672597	3908	Ifitm2	-	chr1	220670338	220673365	chr1	220672400	220672599	521.194	18.72	12.2277	-0.607004	0.460869	419.71	469.447	0.295647	0.765964
chr1	220776322	220776397	3911	.	-	chr1	220775489	220777074	chr1	220776000	220776799	5.23062	0	0			0	0
chr1	221081283	221081348	3923	Rnh1	-	chr1	221080411	221082121	chr1	221080800	221081799	28.5089	192.774	133.645	-0.526534	0.0016742	132.723	141.832	0.227827	0.852971
chr1	222446395	222446459	3941	Ctsd	-	chr1	222446459	222449294	chr1	222448600	222449199	3.1267	6.46289	6.76067	0.0664237	0.972762	4.64623	1.9062	-1.16482	0.750313
chr1	222448644	222448825	3942	Ctsd	-	chr1	222446459	222449294	chr1	222448600	222449199	154.1	833.731	905.284	0.120875	0.491318	585.499	439.494	-0.26467	0.809515
chr1	223611830	223611909	3955	Nap1l4	-	chr1	223610854	223612248	chr1	223611400	223611999	56.2768	148.837	155.046	0.062176	0.874032	108.527	90.9381	-0.0988557	0.974482
chr1	223777753	223777834	3977	Nadsyn1	-	chr1	223775747	223778333	chr1	223777600	223777999	18.9998	7.14184	6.28932	-0.174693	0.917469	16.0034	20.2409	0.470947	0.774788
chr1	225316605	225316693	3988	Tpcn2	-	chr1	225316106	225317001	chr1	225316400	225316799	4.89692	17.391	27.7968	0.678814	0.0669345	21.9144	3.68052	-2.42611	3.40349e-05
chr1	225399760	225399870	3989	Ighmbp2	-	chr1	225398906	225400605	chr1	225399600	225400199	4.35299	6.50948	9.56021	0.557704	0.527976	6.74448	7.2431	0.267093	0.978111
chr1	226009058	226009109	3998	Tcirg1	-	chr1	226008638	226012670	chr1	226008800	226008999	3.27304	0	0.530459			0	0
chr1	226012009	226012064	3999	Tcirg1	-	chr1	226008638	226012670	chr1	226008800	226008999	2.86443	13.6087	13.0428	-0.0579112	0.960641	12.2442	9.51745	-0.207669	0.96047
chr1	226130007	226130094	4010	Ndufv1	-	chr1	226129194	226130700	chr1	226130000	226130399	14.5064	113.95	128.604	0.178495	0.513078	101.935	86.0673	-0.0927684	0.974482
chr1	226162746	226162837	4011	Gstp1	-	chr1	226163248	226165393	chr1	226164800	226164999	10.1057	6.46274	5.76806	-0.165696	0.923242	4.89868	4.43057	0.00833036	1
chr1	226163573	226163654	4012	Gstp1	-	chr1	226163248	226165393	chr1	226164800	226164999	15.0913	10.1428	8.5369	-0.246547	0.851578	7.854	5.88433	-0.240223	0.967009
chr1	226164012	226164063	4013	Gstp1	-	chr1	226163248	226165393	chr1	226164800	226164999	11.2785	5.11239	5.39155	0.0881791	0.970381	3.02287	3.50086	0.324541	0.985286
chr1	226164196	226164240	4014	Gstp1	-	chr1	226163248	226165393	chr1	226164800	226164999	12.1263	23.7858	10.7255	-1.14455	0.01037	13.2721	8.15421	-0.532454	0.801863
chr1	226164701	226164866	4015	Gstp1	-	chr1	226163248	226165393	chr1	226164800	226164999	506.976	1390.29	838.58	-0.726344	1.41927e-11	881.586	670.041	-0.243606	0.824802
chr1	226283498	226283570	4023	Rps6kb2	-	chr1	226282746	226284104	chr1	226283400	226283799	19.6975	17.6363	28.1915	0.678745	0.142861	29.7093	28.4801	0.0665453	0.999642
chr1	226730363	226730423	4034	Rce1	-	chr1	226729486	226731455	chr1	226730200	226730599	12.0142	36.7292	37.3045	0.0248559	0.970321	21.5733	19.5778	0.00380591	1
chr1	227422493	227422550	4043	Rab1b	-	chr1	227421366	227422968	chr1	227422400	227422799	40.6999	50.6419	60.7947	0.267906	0.439867	58.8568	49.9135	-0.0972412	0.978677
chr1	227595285	227595371	4057	Sf3b2	-	chr1	227594432	227595940	chr1	227595200	227595399	123.659	334.13	249.398	-0.42004	0.0051231	376.95	315.983	-0.11134	0.96047
chr1	227673957	227674062	4059	Banf1	-	chr1	227674611	227676850	chr1	227675200	227675799	5.34098	0.997497	1.96673	0.996616	0.782124	5.58334	2.2503	-1.14939	0.647549
chr1	227674708	227674770	4060	Banf1	-	chr1	227674611	227676850	chr1	227675200	227675799	6.25441	2.82569	3.51688	0.321998	0.924445	4.84443	3.7797	-0.232962	0.978111
chr1	227675116	227675157	4061	Banf1	-	chr1	227674611	227676850	chr1	227675200	227675799	3.94009	3.82537	2.60793	-0.557477	0.838338	5.01712	4.16367	-0.0448844	1
chr1	227675509	227675569	4062	Banf1	-	chr1	227674611	227676850	chr1	227675200	227675799	259.722	339.474	336.617	-0.00945693	0.977744	623.309	532.509	-0.0780544	0.978677
chr1	227675789	227675818	4063	Banf1	-	chr1	227674611	227676850	chr1	227675200	227675799	4.92642	3.95802	3.33603	-0.244288	0.92949	0.790614	1.82667	1.29142	0.96482
chr1	227797127	227797149	4071	Mus81	-	chr1	227796342	227800766	chr1	227796600	227797199	5.0732	17.0763	10.3768	-0.714821	0.246716	8.76212	10.6569	0.415124	0.917797
chr1	227906031	227906035	4074	Kat5	-	chr1	227905263	227906666	chr1	227906000	227906399	2.04351	0.435695	1.29597	1.57849	0.678853	0	0.722711	7.81047	0.510006
chr1	227906159	227906175	4075	Kat5	-	chr1	227905263	227906666	chr1	227906000	227906399	19.4833	9.4508	13.0643	0.467628	0.593066	10.4508	4.23005	-1.16013	0.375797
chr1	228017340	228017382	4079	Ehbp1l1	-	chr1	228014963	228020750	chr1	228018600	228018799	2.8551	34.4975	2.26725	-3.92862	2.14415e-06	9.13006	13.9258	0.735814	0.608152
chr1	228020274	228020444	4080	Fam89b	-	chr1	228014963	228020750	chr1	228018600	228018799	18.0534	213.881	157.41	-0.439681	0.00378539	26.6334	43.7445	0.865896	0.33936
chr1	228022455	228022494	4081	Sssca1	-	chr1	228021777	228023107	chr1	228022200	228022799	34.7079	88.1656	90.5684	0.0405066	0.946658	114.103	125.585	0.288494	0.788934
chr1	228085312	228085316	4087	Malat1	-	chr1	228084496	228092123	chr1	228091000	228091399	3.358	0.43184	0			0	0.542859	7.50748	0.621213
chr1	228085675	228085690	4088	Malat1	-	chr1	228084496	228092123	chr1	228091000	228091399	4.16449	0	0			0	0.66219	7.71191	0.58636
chr1	228085748	228085751	4089	Malat1	-	chr1	228084496	228092123	chr1	228091000	228091399	2.49201	0	0.381361			0	0
chr1	228086061	228086064	4090	Malat1	-	chr1	228084496	228092123	chr1	228091000	228091399	3.16948	0.122549	0			0	0
chr1	228086157	228086165	4091	Malat1	-	chr1	228084496	228092123	chr1	228091000	228091399	5.11888	0.0254716	0			0	0.175776
chr1	228086395	228086420	4092	Malat1	-	chr1	228084496	228092123	chr1	228091000	228091399	6.92971	0.769014	0			0.440807	0.412173	0.119144	1
chr1	228086672	228086674	4093	Malat1	-	chr1	228084496	228092123	chr1	228091000	228091399	2.25391	0	0			0	0
chr1	228086726	228086736	4094	Malat1	-	chr1	228084496	228092123	chr1	228091000	228091399	2.80978	0	0			0.0113027	0
chr1	228086865	228086872	4095	Malat1	-	chr1	228084496	228092123	chr1	228091000	228091399	3.17002	0	0			0	0
chr1	228086955	228086970	4096	Malat1	-	chr1	228084496	228092123	chr1	228091000	228091399	4.0445	0	0			0	0.245925
chr1	228087574	228087580	4097	Malat1	-	chr1	228084496	228092123	chr1	228091000	228091399	2.04824	0	0.465476			0.0129609	0
chr1	228087639	228087670	4098	Malat1	-	chr1	228084496	228092123	chr1	228091000	228091399	5.58658	0.330491	0.376472			0	0.152728
chr1	228088015	228088017	4099	Malat1	-	chr1	228084496	228092123	chr1	228091000	228091399	4.01208	0	0.0583882			0	0
chr1	228088034	228088049	4100	Malat1	-	chr1	228084496	228092123	chr1	228091000	228091399	14.5152	0.0842428	0.748315			0.180844	0.499311	1.64007	0.96047
chr1	228088148	228088149	4101	Malat1	-	chr1	228084496	228092123	chr1	228091000	228091399	2.83995	0.317531	0.312912			0	0
chr1	228088165	228088166	4102	Malat1	-	chr1	228084496	228092123	chr1	228091000	228091399	2.01516	0	0			0	0
chr1	228088205	228088206	4103	Malat1	-	chr1	228084496	228092123	chr1	228091000	228091399	1.88911	0	0			0	0
chr1	228088257	228088258	4104	Malat1	-	chr1	228084496	228092123	chr1	228091000	228091399	1.95425	0.503628	0.220016	-1.19486	0.880826	0	0.0127105
chr1	228088268	228088269	4105	Malat1	-	chr1	228084496	228092123	chr1	228091000	228091399	5.05247	0.373484	0.00594433			0.327779	0.101684	-1.32239	0.934795
chr1	228088288	228088293	4106	Malat1	-	chr1	228084496	228092123	chr1	228091000	228091399	5.47852	0.576739	0			0	0
chr1	228088308	228088309	4107	Malat1	-	chr1	228084496	228092123	chr1	228091000	228091399	3.27389	0.00509432	0.503592			0	0
chr1	228088340	228088342	4108	Malat1	-	chr1	228084496	228092123	chr1	228091000	228091399	2.71439	0.168486	0.445825			0	0.373976	6.91849	0.688753
chr1	228088369	228088374	4109	Malat1	-	chr1	228084496	228092123	chr1	228091000	228091399	6.08589	0.479536	0.358384			0.58324	0.376482	-0.489158	0.978111
chr1	228088404	228088406	4110	Malat1	-	chr1	228084496	228092123	chr1	228091000	228091399	2.42183	0.935988	0			0.361688	0.395351	0.284624	1
chr1	228088454	228088455	4111	Malat1	-	chr1	228084496	228092123	chr1	228091000	228091399	2.15332	0.181446	0.0118887			0	0.299373
chr1	228088497	228088498	4112	.	-	chr1	228084496	228092123	chr1	228091000	228091399	2.06424	0.641925	0.00594433			0	0
chr1	228088548	228088561	4113	Malat1	-	chr1	228084496	228092123	chr1	228091000	228091399	9.86401	1.01557	0			0.486018	0.407657	-0.175656	0.985286
chr1	228088710	228088719	4114	Malat1	-	chr1	228084496	228092123	chr1	228091000	228091399	11.4415	0.828667	0.61821			0	0.804593	8.12341	0.535352
chr1	228089259	228089261	4115	Malat1	-	chr1	228084496	228092123	chr1	228091000	228091399	3.0521	0.420169	0			0.0259218	0
chr1	228089573	228089576	4116	Malat1	-	chr1	228084496	228092123	chr1	228091000	228091399	7.34905	0.750157	1.06012	0.512485	0.925821	0.779889	0.155982	-2.1879	0.824802
chr1	228089589	228089592	4117	Malat1	-	chr1	228084496	228092123	chr1	228091000	228091399	5.66141	0.0324011	0.525313			0	0.328711	6.83529	0.696916
chr1	228089597	228089599	4118	Malat1	-	chr1	228084496	228092123	chr1	228091000	228091399	2.66161	0.608635	0.268909	-1.18022	0.880826	0.388827	0.329489	-0.150264	0.988573
chr1	228089616	228089617	4119	Malat1	-	chr1	228084496	228092123	chr1	228091000	228091399	8.04125	0	0.058671			0	0
chr1	228089654	228089658	4120	Malat1	-	chr1	228084496	228092123	chr1	228091000	228091399	14.015	0.983859	0.555447	-0.828371	0.892527	0.259218	0.420205	0.831046	1
chr1	228089702	228089703	4121	Malat1	-	chr1	228084496	228092123	chr1	228091000	228091399	2.30493	0.116714	0.358601			0	0
chr1	228089752	228089756	4122	Malat1	-	chr1	228084496	228092123	chr1	228091000	228091399	7.93835	0.43184	0.386381			0	0.358677	6.81821	0.693583
chr1	228089781	228089782	4123	Malat1	-	chr1	228084496	228092123	chr1	228091000	228091399	3.46034	0.356602	0			0	0
chr1	228089807	228089810	4124	Malat1	-	chr1	228084496	228092123	chr1	228091000	228091399	8.41779	0.723625	0			0	0.189355
chr1	228089834	228089838	4125	Malat1	-	chr1	228084496	228092123	chr1	228091000	228091399	9.17635	0	0			0	0.614312	7.66169	0.599422
chr1	228089873	228089874	4126	Malat1	-	chr1	228084496	228092123	chr1	228091000	228091399	4.47503	0.196318	0			0	0
chr1	228089889	228089890	4127	Malat1	-	chr1	228084496	228092123	chr1	228091000	228091399	2.472	0.531692	1.03351	0.973818	0.881941	0	0.277877
chr1	228089897	228089899	4128	Malat1	-	chr1	228084496	228092123	chr1	228091000	228091399	5.66565	0.464482	0.487435			0	0.416706
chr1	228089914	228089915	4129	Malat1	-	chr1	228084496	228092123	chr1	228091000	228091399	2.18876	0	0.00594433			0	0
chr1	228089947	228089948	4130	Malat1	-	chr1	228084496	228092123	chr1	228091000	228091399	2.50175	0.00648022	0			0	0
chr1	228089995	228089996	4131	Malat1	-	chr1	228084496	228092123	chr1	228091000	228091399	3.34497	0	0			0	0.399004
chr1	228090018	228090019	4132	Malat1	-	chr1	228084496	228092123	chr1	228091000	228091399	2.32057	0	0.487435			0	0
chr1	228090023	228090025	4133	Malat1	-	chr1	228084496	228092123	chr1	228091000	228091399	4.44086	0.606224	0			0	0.00712506
chr1	228090059	228090060	4134	Malat1	-	chr1	228084496	228092123	chr1	228091000	228091399	3.62583	0.315127	0.646316			0.553834	0
chr1	228090162	228090163	4135	Malat1	-	chr1	228084496	228092123	chr1	228091000	228091399	2.10793	0	0			0	0
chr1	228090197	228090199	4136	Malat1	-	chr1	228084496	228092123	chr1	228091000	228091399	3.786	1.15923	0.763805	-0.596317	0.928419	0	0.197013
chr1	228090239	228090244	4137	Malat1	-	chr1	228084496	228092123	chr1	228091000	228091399	7.14936	0.59618	0			1.36374	1.10987	-0.135737	0.994544
chr1	228090340	228090343	4138	Malat1	-	chr1	228084496	228092123	chr1	228091000	228091399	3.76636	0.366791	0			1.03687	0.0855008
chr1	228090388	228090392	4139	Malat1	-	chr1	228084496	228092123	chr1	228091000	228091399	6.92273	0	0.464824			0.813797	1.10048	0.628341	1
chr1	228090535	228090538	4140	Malat1	-	chr1	228084496	228092123	chr1	228091000	228091399	3.30783	1.37176	2.12953	0.623058	0.902957	1.65899	3.14652	1.09218	0.929606
chr1	228090626	228090627	4141	Malat1	-	chr1	228084496	228092123	chr1	228091000	228091399	2.50612	1.02897	1.35427	0.41045	0.92949	0.409774	1.82505	2.24286	0.777278
chr1	228090703	228090704	4142	Malat1	-	chr1	228084496	228092123	chr1	228091000	228091399	8.45312	2.49699	0.347746	-2.83954	0.20103	1.02103	1.78876	0.910655	0.96482
chr1	228090758	228090759	4143	Malat1	-	chr1	228084496	228092123	chr1	228091000	228091399	9.49102	1.9952	2.07604	0.0620739	0.987715	0.484664	1.81225	2.07278	0.795777
chr1	228090845	228090846	4144	Malat1	-	chr1	228084496	228092123	chr1	228091000	228091399	11.6626	2.40608	1.8855	-0.347545	0.94759	0.484223	0.78871	0.84493	0.985286
chr1	228090926	228090927	4145	Malat1	-	chr1	228084496	228092123	chr1	228091000	228091399	15.1421	3.46907	1.10052	-1.65188	0.440488	0.60192	0.992237	0.812538	0.983911
chr1	228091017	228091019	4146	Malat1	-	chr1	228084496	228092123	chr1	228091000	228091399	19.8265	2.50188	1.09792	-1.19681	0.746036	0.638232	1.01288	0.871511	0.99042
chr1	228091028	228091034	4147	Malat1	-	chr1	228084496	228092123	chr1	228091000	228091399	66.8904	22.0336	13.822	-0.672356	0.223412	6.73943	15.1779	1.32486	0.158628
chr1	228091077	228091081	4148	Malat1	-	chr1	228084496	228092123	chr1	228091000	228091399	41.3638	11.6903	5.12776	-1.18682	0.0869023	3.06473	6.37109	1.23463	0.524357
chr1	228091107	228091108	4149	Malat1	-	chr1	228084496	228092123	chr1	228091000	228091399	13.5752	2.61217	1.70972	-0.620893	0.896189	1.56827	3.06339	1.13196	0.921087
chr1	228091115	228091116	4150	Malat1	-	chr1	228084496	228092123	chr1	228091000	228091399	14.548	4.66725	3.76736	-0.313319	0.905415	2.32525	2.70388	0.399072	0.985824
chr1	228091144	228091146	4151	Malat1	-	chr1	228084496	228092123	chr1	228091000	228091399	17.5837	3.5088	3.53497	0.0141404	0.997926	0.861275	2.76414	1.85044	0.731593
chr1	228091160	228091161	4152	Malat1	-	chr1	228084496	228092123	chr1	228091000	228091399	12.6689	3.9561	3.00731	-0.396557	0.905231	1.11687	2.51099	1.34305	0.8508
chr1	228091165	228091206	4153	Malat1	-	chr1	228084496	228092123	chr1	228091000	228091399	13427.8	5139.73	3585.17	-0.51821	0.00186926	987.322	2033.6	1.20458	0.00109475
chr1	228130370	228130374	4174	Neat1	-	chr1	228130512	228140212	chr1	228136000	228137799	2.32675	0	0			0	0
chr1	228130413	228130414	4175	.	-	chr1	228130512	228140212	chr1	228136000	228137799	2.17574	0	0.617307			0.635084	0.209723	-1.2907	0.934795
chr1	228130433	228130434	4176	Neat1	-	chr1	228130512	228140212	chr1	228136000	228137799	4.77256	0	0			0	0.298697
chr1	228130465	228130467	4177	Neat1	-	chr1	228130512	228140212	chr1	228136000	228137799	2.00722	0	0.576931			0	1.49059	8.8841	0.352177
chr1	228130558	228130565	4178	Neat1	-	chr1	228130512	228140212	chr1	228136000	228137799	4.86154	0	0			0.350385	0
chr1	228130710	228130724	4179	Neat1	-	chr1	228130512	228140212	chr1	228136000	228137799	4.09043	0	0.00833956			1.11464	0.755439	-0.36351	0.978677
chr1	228130918	228130944	4180	Neat1	-	chr1	228130512	228140212	chr1	228136000	228137799	6.39294	0	1.59489			0.181452	0.277895	0.867315	1
chr1	228131056	228131062	4181	Neat1	-	chr1	228130512	228140212	chr1	228136000	228137799	3.34412	0.738745	0.757833			0	0
chr1	228131642	228131652	4182	Neat1	-	chr1	228130512	228140212	chr1	228136000	228137799	3.29728	0	0.855618			0.0339082	0.0204937
chr1	228132820	228132830	4183	Neat1	-	chr1	228130512	228140212	chr1	228136000	228137799	2.59362	0.441334	0.552485			0	0.141006
chr1	228132911	228132913	4184	Neat1	-	chr1	228130512	228140212	chr1	228136000	228137799	2.88485	0.157563	0.506399	1.68764	0.813475	0.453631	0.268836	-0.571011	0.974482
chr1	228132934	228132938	4185	Neat1	-	chr1	228130512	228140212	chr1	228136000	228137799	3.12427	0.163018	0.324518			0.534849	0.310378	-0.700426	0.963596
chr1	228133156	228133159	4186	Neat1	-	chr1	228130512	228140212	chr1	228136000	228137799	4.66865	0	0			1.07498	1.07539	0.186963	1
chr1	228133276	228133281	4187	Neat1	-	chr1	228130512	228140212	chr1	228136000	228137799	3.64644	0.0350141	0.669109			0	0
chr1	228133327	228133333	4188	Neat1	-	chr1	228130512	228140212	chr1	228136000	228137799	5.21935	0.015283	0.298244			0.770244	0.550063	-0.23922	0.985286
chr1	228133355	228133372	4189	Neat1	-	chr1	228130512	228140212	chr1	228136000	228137799	10.2848	0.01093	2.85989	7.76272	0.00156336	0.768586	1.95554	1.55565	0.945754
chr1	228134073	228134074	4190	Neat1	-	chr1	228130512	228140212	chr1	228136000	228137799	2.6493	0	0.0778969			0	0.0213752
chr1	228134092	228134104	4191	Neat1	-	chr1	228130512	228140212	chr1	228136000	228137799	6.81421	0.672453	2.40898	1.84345	0.516029	0.397254	0.369736	0.0738051	1
chr1	228134288	228134289	4192	Neat1	-	chr1	228130512	228140212	chr1	228136000	228137799	3.20244	1.06277	0.421661			0.121318	0.0127105
chr1	228134328	228134345	4193	Neat1	-	chr1	228130512	228140212	chr1	228136000	228137799	13.6924	2.82058	2.29041	-0.299635	0.927842	1.83047	0.954364	-0.801104	0.934795
chr1	228134398	228134401	4194	Neat1	-	chr1	228130512	228140212	chr1	228136000	228137799	6.32503	0.0875352	1.12415	3.65757	0.316378	0	0.286382	6.4799	0.670864
chr1	228134415	228134416	4195	.	-	chr1	228130512	228140212	chr1	228136000	228137799	1.9671	0.377429	0.00416978			0	0.163876
chr1	228134450	228134451	4196	Neat1	-	chr1	228130512	228140212	chr1	228136000	228137799	2.69209	0	0			0	0
chr1	228134470	228134516	4197	Neat1	-	chr1	228130512	228140212	chr1	228136000	228137799	39.4856	9.06368	13.5373	0.584157	0.416428	7.22332	8.64509	0.396774	0.920441
chr1	228134573	228134585	4198	.	-	chr1	228130512	228140212	chr1	228136000	228137799	8.37609	2.07894	2.34348	0.174379	0.966909	0.349944	0.36944	0.105411	1
chr1	228134601	228134602	4199	.	-	chr1	228130512	228140212	chr1	228136000	228137799	3.12972	0.53303	0.786707	0.552792	0.941327	0.113027	0
chr1	228134620	228134622	4200	.	-	chr1	228130512	228140212	chr1	228136000	228137799	2.08733	0.609489	1.54133	1.34699	0.843387	0	0
chr1	228134639	228134640	4201	.	-	chr1	228130512	228140212	chr1	228136000	228137799	2.59349	0.229244	0.433936			0	0.0127105
chr1	228134654	228134655	4202	.	-	chr1	228130512	228140212	chr1	228136000	228137799	3.37786	0.0115745	1.51073			0.113027	0.0751437
chr1	228134698	228134699	4203	Neat1	-	chr1	228130512	228140212	chr1	228136000	228137799	3.07342	0	0.0097785			0	0
chr1	228134712	228134713	4204	Neat1	-	chr1	228130512	228140212	chr1	228136000	228137799	3.0741	0.0648022	0.738276			0	0.564528	7.55843	0.528688
chr1	228134722	228134724	4205	Neat1	-	chr1	228130512	228140212	chr1	228136000	228137799	3.35671	0.00583568	1.24131			0.686927	0.464409	-0.2679	0.983911
chr1	228134738	228134741	4206	Neat1	-	chr1	228130512	228140212	chr1	228136000	228137799	4.02917	0.420169	0.451769			0	0.00636965
chr1	228134805	228134807	4207	Neat1	-	chr1	228130512	228140212	chr1	228136000	228137799	2.95017	0	0			0	0.241903
chr1	228134892	228134894	4208	Neat1	-	chr1	228130512	228140212	chr1	228136000	228137799	2.28676	0.571897	1.85787	1.68949	0.817271	0.113027	0.1441
chr1	228134927	228134928	4209	Neat1	-	chr1	228130512	228140212	chr1	228136000	228137799	2.32693	1.46225	1.18887	-0.269959	0.971698	0.311061	0.599055	0.980593	1
chr1	228134950	228134951	4210	Neat1	-	chr1	228130512	228140212	chr1	228136000	228137799	2.60453	0	0.637356			0	0.507341	7.36633	0.526874
chr1	228135028	228135030	4211	Neat1	-	chr1	228130512	228140212	chr1	228136000	228137799	2.53975	0	0.166791			0	0.409875
chr1	228135038	228135053	4212	Neat1	-	chr1	228130512	228140212	chr1	228136000	228137799	12.7825	1.433	7.36144	2.36327	0.2609	4.48738	1.50872	-1.42584	0.759962
chr1	228135079	228135080	4213	Neat1	-	chr1	228130512	228140212	chr1	228136000	228137799	5.04127	1.22339	0			0.492514	0.185252	-1.34475	0.933945
chr1	228135143	228135144	4214	Neat1	-	chr1	228130512	228140212	chr1	228136000	228137799	2.48588	0	0.487435			0	0.343184
chr1	228135221	228135226	4215	Neat1	-	chr1	228130512	228140212	chr1	228136000	228137799	4.16522	0	0.343524			0	0.433136
chr1	228135241	228135251	4216	.	-	chr1	228130512	228140212	chr1	228136000	228137799	4.82075	0.422828	1.04653			0.859008	0.3279	-1.21086	0.940545
chr1	228135416	228135418	4217	Neat1	-	chr1	228130512	228140212	chr1	228136000	228137799	2.38116	0.927873	1.13606	0.30345	0.972762	0.757283	0.529406	-0.381455	0.978677
chr1	228135485	228135487	4218	Neat1	-	chr1	228130512	228140212	chr1	228136000	228137799	2.84382	0.00583568	0.56538			0	0.481211
chr1	228135803	228135805	4219	Neat1	-	chr1	228130512	228140212	chr1	228136000	228137799	3.06252	0	0.449811			0	0
chr1	228137098	228137099	4220	Neat1	-	chr1	228130512	228140212	chr1	228136000	228137799	79.1512	59.0953	126.901	1.1045	6.16412e-09	29.4184	36.589	0.48292	0.688753
chr1	228201209	228201272	4231	Dpf2	-	chr1	228200044	228201295	chr1	228201000	228201399	29.8569	72.9867	73.1952	0.00551551	0.995336	54.9021	46.0753	-0.098732	0.978111
chr1	228212673	228212793	4234	Cdc42ep2	-	chr1	228211321	228213760	chr1	228211800	228212199	19.6432	18.9584	7.18198	-1.40885	0.209695	17.0483	13.1864	-0.195572	0.967378
chr1	228355533	228355590	4239	Mrpl49	-	chr1	228354783	228356631	chr1	228355400	228355999	29.3602	64.9201	80.7213	0.317539	0.376649	73.3371	57.3066	-0.210638	0.898548
chr1	228365703	228365849	4240	Tm7sf2	-	chr1	228364919	228366332	chr1	228365800	228365999	77.4972	28.2024	79.679	1.49933	2.04306e-10	48.5902	31.4823	-0.525219	0.748895
chr1	228375913	228375943	4242	Vps51	-	chr1	228375120	228376519	chr1	228375800	228376199	4.58993	28.8791	30.9608	0.101096	0.877859	26.983	21.6356	-0.203124	0.956304
chr1	228383933	228384014	4243	Zfpl1	-	chr1	228382936	228384613	chr1	228383800	228384199	36.433	67.8999	72.3846	0.0975498	0.853124	82.0222	71.3144	-0.0514765	0.994544
chr1	228450462	228450463	4249	Arl2	-	chr1	228450252	228451706	chr1	228450600	228451399	2.54053	0	0			0	0
chr1	228451061	228451198	4250	Arl2	-	chr1	228450252	228451706	chr1	228450600	228451399	105.307	125.359	116.977	-0.0974542	0.773021	101.257	50.8387	-0.850876	0.0270879
chr1	228723047	228723071	4252	.	-	chr1	228722600	228724658	chr1	228723200	228723799	3.39412	0.946953	0.844925	-0.162693	0.971551	0.494917	0	-7.18269	0.122122
chr1	229156181	229156218	4254	Prdx5	-	chr1	229156690	229159841	chr1	229158200	229158599	3.16439	0.270783	1.87051	2.77193	0.588774	1.40157	3.91863	1.58922	0.648002
chr1	229156659	229156707	4255	Prdx5	-	chr1	229156690	229159841	chr1	229158200	229158599	4.07764	4.0327	1.83475	-1.12261	0.741859	1.98146	5.1438	1.53399	0.475345
chr1	229158218	229158375	4256	Prdx5	-	chr1	229156690	229159841	chr1	229158200	229158599	105.1	126.606	122.054	-0.0501553	0.904513	174.145	319.828	1.01065	0.0166257
chr1	229158665	229158699	4257	Prdx5	-	chr1	229156690	229159841	chr1	229158200	229158599	2.98623	3.15084	4.42028	0.490588	0.859759	0.894301	1.16416	0.550521	1
chr1	229187631	229187637	4259	Gpr137	-	chr1	229187800	229190316	chr1	229188800	229189199	1.99334	0	0			0	0
chr1	229188532	229188600	4260	Gpr137	-	chr1	229187800	229190316	chr1	229188800	229189199	10.5394	9.09134	11.5849	0.348632	0.738209	13.7412	7.35363	-0.796471	0.607326
chr1	229223922	229224027	4261	Fkbp2	-	chr1	229224353	229226376	chr1	229225400	229226399	3.90719	1.20544	1.24372	0.045407	0.996587	0.412482	0.856578	1.23107	0.965713
chr1	229224377	229224557	4262	Fkbp2	-	chr1	229224353	229226376	chr1	229225400	229226399	13.7891	12.2996	14.5385	0.242083	0.808845	7.9475	5.92013	-0.269886	0.96047
chr1	229225383	229225440	4263	Fkbp2	-	chr1	229224353	229226376	chr1	229225400	229226399	21.9104	8.31088	1.41723	-2.52835	0.151216	0.158238	1.86701	3.63775	0.659508
chr1	229225800	229225866	4264	Fkbp2	-	chr1	229224353	229226376	chr1	229225400	229226399	327.892	251.626	302.021	0.265386	0.109473	349.83	263.085	-0.264825	0.731593
chr1	229450500	229450533	4271	Otub1	-	chr1	229449433	229451104	chr1	229450400	229450799	100.022	249.375	194.073	-0.359004	0.0236058	208.615	211.199	0.170602	0.911477
chr1	229457360	229457466	4272	Cox8a	-	chr1	229458448	229459524	chr1	229459400	229459799	12.7198	9.86265	9.76049	-0.0090834	0.997482	5.84665	5.70831	0.108488	1
chr1	229459347	229459503	4273	Cox8a	-	chr1	229458448	229459524	chr1	229459400	229459799	466.951	968.65	1098.65	0.1849	0.227062	901.488	698.49	-0.225312	0.801889
chr1	229721213	229721214	4295	Rtn3	-	chr1	229719751	229722163	chr1	229721200	229721599	3.20316	0.748865	0.0108336			0	0
chr1	229721309	229721319	4296	Rtn3	-	chr1	229719751	229722163	chr1	229721200	229721599	6.94238	34.3796	13.3326	-1.35873	0.0166409	7.86341	11.278	0.648662	0.740353
chr1	229721436	229721489	4297	Rtn3	-	chr1	229719751	229722163	chr1	229721200	229721599	60.8384	126.459	126.358	-0.000920824	1	199.065	222.856	0.30382	0.693714
chr1	229733204	229733350	4298	.	-	chr1	229732831	229734799	chr1	229733400	229733999	8.70583	2.26668	6.6475	1.56753	0.26607	6.32814	4.31624	-0.390608	0.945482
chr1	231847844	231847894	4305	Slc3a2	-	chr1	231847487	231850400	chr1	231849800	231849999	6.16685	1.98874	3.13497	0.658065	0.877859	2.68555	2.74357	0.170643	1
chr1	231848990	231849013	4306	Slc3a2	-	chr1	231847487	231850400	chr1	231849800	231849999	2.77832	4.01438	3.51991	-0.190208	0.94369	5.07411	16.4238	1.83817	0.00982719
chr1	231849842	231849894	4307	Slc3a2	-	chr1	231847487	231850400	chr1	231849800	231849999	89.2473	261.303	274.8	0.0756008	0.802359	292.845	324.294	0.291507	0.749994
chr1	231850113	231850135	4308	Slc3a2	-	chr1	231847487	231850400	chr1	231849800	231849999	2.26549	2.76839	0.479525	-2.53215	0.55286	0.0452109	1.51231	5.07271	0.346197
chr1	231858259	231858293	4309	Slc3a2	-	chr1	231857580	231859720	chr1	231858400	231858799	2.84238	4.07745	6.4488	0.673901	0.662424	3.88969	1.86478	-0.900392	0.845667
chr1	231895433	231895522	4310	LOC102640359	-	chr1	231894883	231896898	chr1	231895200	231895999	3.37793	0.891971	0			0	0.552792	7.4887	0.498993
chr1	231911228	231911304	4311	Tmem179b	-	chr1	231911711	231913477	chr1	231912200	231912599	2.84703	0	0			0.587742	0.280081	-0.891571	0.96047
chr1	231912341	231912391	4312	Tmem179b	-	chr1	231911711	231913477	chr1	231912200	231912599	56.8719	107.669	96.724	-0.153458	0.655672	111.804	73.9431	-0.457822	0.440913
chr1	231932740	231932814	4315	Polr2g	-	chr1	231931875	231933264	chr1	231932400	231932999	32.8234	71.616	66.3927	-0.106563	0.830644	82.5671	90.6194	0.289656	0.788336
chr1	231952660	231952734	4317	Ttc9c	-	chr1	231951811	231955930	chr1	231953000	231953999	12.9099	19.6579	18.4307	-0.0893635	0.925384	24.9818	23.2115	0.0289666	1
chr1	232066494	232066540	4320	Rom1	-	chr1	232065810	232067750	chr1	232066200	232066399	2.93138	0	0			0	0.343184
chr1	232935596	232935700	4326	Fads2	-	chr1	232934427	232934906	chr1	232934400	232934999	3.60286	0	0			0	0
chr1	232943123	232943304	4327	Fads2	-	chr1	232943239	232943389	chr1	232943200	232943399	3.04434	0	0			0	0.399004
chr1	232978904	232978946	4328	Fads2	-	chr1	232978110	232981810	chr1	232978600	232979399	4.16132	0.324011	0.922141	1.49563	0.843707	0.0129609	1.33659	6.52686	0.225189
chr1	233200562	233200609	4331	Fen1	-	chr1	233199573	233201766	chr1	233201200	233201599	2.34032	7.79184	14.0702	0.850632	0.233182	28.853	21.4064	-0.295201	0.898548
chr1	233518503	233518612	4338	Sdhaf2	-	chr1	233517833	233519629	chr1	233519000	233519399	35.446	81.1936	71.2465	-0.185781	0.55526	57.2448	51.8751	-0.0141282	1
chr1	233991046	233991064	4345	Tmem109	-	chr1	233988689	233990514	chr1	233989600	233989999	1.86481	0.233288	0			0.580669	0.330853	-0.727788	0.96047
chr1	233991269	233991283	4346	Tmem109	-	chr1	233988689	233990514	chr1	233989600	233989999	4.23791	0.88779	0			0.519926	1.14146	1.32223	0.976095
chr1	240263003	240263165	4410	Psat1	-	chr1	240262284	240263965	chr1	240263800	240263999	22.315	13.9677	28.9613	1.05625	0.00316411	60.6935	82.0949	0.600671	0.400101
chr1	241849158	241849234	4413	Nmrk1	-	chr1	241848703	241851211	chr1	241849200	241849599	5.72226	0.896525	6.31336	2.81617	0.153254	3.94079	4.91373	0.476284	0.954559
chr1	249426490	249426627	4464	Fxn	-	chr1	249425619	249427086	chr1	249426200	249426599	62.8159	56.7509	69.3876	0.291339	0.529575	114.93	88.3654	-0.220935	0.875885
chr10	361874	361906	4851	Bfar	+	chr10	361099	363126	chr10	361800	361999	4.21004	24.564	21.1991	-0.211555	0.735747	20.5138	13.8493	-0.412747	0.80274
chr10	363842	363843	4852	Bfar	+	chr10	361099	363126	chr10	361800	361999	2.18876	0	0			0	0
chr10	5842844	5842891	4888	Carhsp1	+	chr10	5842323	5846096	chr10	5842800	5843199	59.3912	397.026	357.243	-0.149657	0.440858	780.844	323.103	-1.11905	7.8529e-05
chr10	5845058	5845077	4889	Carhsp1	+	chr10	5842323	5846096	chr10	5842800	5843199	2.42025	7.6766	7.79106	0.0133208	0.997573	15.8435	13.6898	-0.0846389	0.994544
chr10	9300226	9300244	4896	Eef2kmt	+	chr10	9299376	9301005	chr10	9300000	9300399	5.19699	6.95241	11.7171	0.756804	0.458376	3.69345	3.54869	0.11535	1
chr10	9492820	9492834	4898	Glyr1	+	chr10	9491316	9493958	chr10	9492200	9492999	16.196	42.0601	44.1566	0.0726215	0.896978	36.1326	19.4064	-0.747012	0.24574
chr10	10478441	10478540	4927	Trap1	+	chr10	10477816	10479332	chr10	10478000	10478399	11.2573	44.3974	46.3462	0.0651871	0.918684	56.5101	42.8667	-0.256765	0.856864
chr10	10658148	10658176	4930	.	+	chr10	10656696	10659258	chr10	10657800	10657999	3.7678	2.2396	0.350715	-2.64292	0.55774	1.20097	2.25253	1.06226	0.938905
chr10	12817346	12817365	4963	Hcfc1r1	+	chr10	12817005	12821235	chr10	12817200	12817799	4.58169	20.5803	15.6399	-0.395683	0.600352	19.0902	6.40014	-1.39925	0.260061
chr10	12817651	12817738	4964	Hcfc1r1	+	chr10	12817005	12821235	chr10	12817200	12817799	170.406	382.196	262.657	-0.537192	0.00186926	190.03	126.462	-0.422739	0.542775
chr10	12818301	12818316	4965	Hcfc1r1	+	chr10	12817005	12821235	chr10	12817200	12817799	5.19844	2.49305	3.06483	0.296221	0.958378	1.27166	0.0198644	-5.7035	0.120212
chr10	12818443	12818452	4966	Hcfc1r1	+	chr10	12817005	12821235	chr10	12817200	12817799	2.24543	1.39779	3.57894	1.35676	0.567386	2.11442	1.38302	-0.508472	0.96198
chr10	13612901	13612908	4981	Rnps1	+	chr10	13613806	13615600	chr10	13614400	13614999	3.15651	0	0			1.1389	0.16395	-2.65325	0.759962
chr10	13613052	13613056	4982	Rnps1	+	chr10	13613806	13615600	chr10	13614400	13614999	2.91533	0.00648022	0.037528			0	0.0259402
chr10	13614375	13614400	4983	Rnps1	+	chr10	13613806	13615600	chr10	13614400	13614999	1.8965	0	0			0	0
chr10	13614494	13614563	4984	Rnps1	+	chr10	13613806	13615600	chr10	13614400	13614999	61.2878	169.208	153.243	-0.139256	0.625375	91.3611	51.5685	-0.661914	0.391244
chr10	13813476	13813664	4993	Nthl1	+	chr10	13812781	13814421	chr10	13813600	13813799	19.3902	36.664	21.1476	-0.786629	0.0666424	28.7009	22.8182	-0.153907	0.974482
chr10	13814899	13815042	4994	Nthl1	+	chr10	13812781	13814421	chr10	13813600	13813799	2.76201	0.0777626	0.814373			1.12381	0.996266	-0.0783263	0.997629
chr10	13921418	13921532	5002	Rpl3l	+	chr10	13920876	13922727	chr10	13921400	13921799	78.4043	141.476	137.433	-0.0390507	0.918512	131.577	121.92	0.033267	1
chr10	14064247	14064320	5006	Spsb3	+	chr10	14062863	14063968	chr10	14063800	14064199	18.2105	42.1088	36.1304	-0.217791	0.627661	33.8782	26.3001	-0.217009	0.934795
chr10	14072985	14073066	5008	Mrps34	+	chr10	14071919	14075309	chr10	14072800	14072999	26.5264	97.2692	90.8406	-0.096617	0.812722	91.2254	62.0751	-0.398969	0.642627
chr10	14074370	14074411	5009	Nme3	+	chr10	14071919	14075309	chr10	14072800	14072999	21.1162	33.7782	29.0176	-0.218632	0.703267	1.54593	1.17409	-0.132496	0.994544
chr10	14358276	14358333	5012	RGD1565784	+	chr10	14357633	14359146	chr10	14358000	14358399	31.6153	32.249	56.1272	0.80383	0.0088744	46.5341	29.6562	-0.482539	0.623853
chr10	14359152	14359154	5013	RGD1565784	+	chr10	14357633	14359146	chr10	14358000	14358399	2.03242	0	0			0	0
chr10	15054505	15054557	5029	Mettl26	+	chr10	15053133	15055391	chr10	15054000	15054199	5.67814	34.3457	27.8445	-0.301149	0.468612	35.4594	27.5955	-0.191386	0.96047
chr10	15309315	15309371	5031	Tmem8a	+	chr10	15309231	15310342	chr10	15309000	15309599	74.1316	159.299	138.123	-0.204129	0.545678	195.201	146.281	-0.252941	0.803871
chr10	15310538	15310551	5032	Mrpl28	+	chr10	15309231	15310342	chr10	15309000	15309599	2.35917	0	0.806726			0	0.413811	7.04464	0.670289
chr10	15311174	15311237	5033	Mrpl28	+	chr10	15309231	15310342	chr10	15309000	15309599	3.27425	0	0.537817			1.56221	0.228919	-2.49599	0.70693
chr10	15433968	15434107	5038	Luc7l	+	chr10	15433744	15435186	chr10	15433800	15434199	19.8195	51.7426	43.2122	-0.256515	0.600352	25.7329	25.375	0.148031	0.978111
chr10	15516011	15516035	5043	Nprl3	+	chr10	15515680	15517072	chr10	15515800	15516199	9.76801	5.17084	5.11696	-0.0177532	0.997005	3.59565	4.26374	0.416405	0.968016
chr10	16154489	16154503	5046	Bod1	+	chr10	16151679	16153593	chr10	16151800	16152399	2.42043	0	0.824487			0	0
chr10	20465023	20465067	5082	Pank3	+	chr10	20464354	20466875	chr10	20465000	20465199	5.20863	1.50385	3.56228	1.25041	0.572429	5.24017	2.08841	-1.17349	0.652675
chr10	20466044	20466068	5083	Pank3	+	chr10	20464354	20466875	chr10	20465000	20465199	2.41813	0	0			0.541041	0
chr10	23523101	23523184	5101	Ebf1	+	chr10	23521885	23528470	chr10	23522800	23522999	52.18	0.00648022	0.635941			2.66737	10.5798	2.09608	0.0814056
chr10	23523301	23523316	5102	Ebf1	+	chr10	23521885	23528470	chr10	23522800	23522999	2.17604	0	0			0.0791191	0.204729
chr10	23523949	23523988	5103	Ebf1	+	chr10	23521885	23528470	chr10	23522800	23522999	3.84367	0	0			0.85163	2.37262	1.60977	0.810522
chr10	28389008	28389178	5153	.	+	chr10	28388986	28390746	chr10	28388800	28389199	10.0818	25.9744	39.8431	0.61754	0.22918	9.8953	0	-11.4901	2.08487e-11
chr10	30966931	30967022	5168	Adam19	+	chr10	30966559	30969542	chr10	30966800	30967799	15.05	22.4958	8.15917	-1.46531	0.00633136	5.32937	9.66137	0.970296	0.643605
chr10	35397632	35397792	5209	Tbc1d9b	+	chr10	35397187	35398799	chr10	35397200	35397999	8.13711	16.0164	14.0471	-0.190244	0.851578	11.1256	7.98561	-0.330732	0.927548
chr10	35642122	35642135	5215	Hnrnph1	+	chr10	35641014	35643752	chr10	35642200	35642599	2.45613	16.0657	14.4859	-0.151214	0.8994	13.6136	15.2939	0.291816	0.9547
chr10	36488397	36488484	5234	Clk4	+	chr10	36487826	36490757	chr10	36489400	36489799	14.4516	14.7496	18.6559	0.341239	0.665949	12.6853	9.65492	-0.249325	0.95502
chr10	36988854	36988936	5241	Sar1b	+	chr10	36988399	36989528	chr10	36988600	36989199	64.5429	173.677	159.674	-0.119668	0.682123	169.375	114.264	-0.416286	0.467474
chr10	37195705	37195866	5245	Cdkn2aipnl	+	chr10	37195377	37196641	chr10	37195400	37195799	3.33394	69.1738	18.0553	-1.93449	2.31387e-11	18.8607	24.8448	0.557347	0.686504
chr10	37231515	37231603	5246	Cdkl3	+	chr10	37230906	37232213	chr10	37231400	37231799	7.92798	7.55514	5.16681	-0.544901	0.636989	4.10373	1.16201	-1.68147	0.580294
chr10	37368003	37368121	5250	Skp1	+	chr10	37367215	37369289	chr10	37367600	37367999	445.908	971.774	785.982	-0.304806	0.0326433	930.387	645.563	-0.372658	0.479307
chr10	37498309	37498397	5258	Vdac1	+	chr10	37497225	37499516	chr10	37498000	37498399	8.51325	84.5029	109.867	0.382732	0.128724	115.702	77.6349	-0.434374	0.510006
chr10	37530105	37530173	5260	RGD1310352	+	chr10	37529634	37530965	chr10	37529800	37529999	39.3507	160.447	132.538	-0.274583	0.191753	176.646	80.0334	-0.973051	0.0104769
chr10	39559741	39559779	5291	Fnip1	+	chr10	39558970	39561251	chr10	39559400	39559599	3.40981	7.76305	14.671	0.917428	0.169195	12.7523	6.04644	-0.946634	0.400095
chr10	40276917	40277023	5311	Gm2a	+	chr10	40276136	40279468	chr10	40276600	40276999	29.2037	22.859	43.1052	0.916053	0.00178325	73.5294	102.272	0.631579	0.497757
chr10	43332095	43332248	5335	Cnot8	+	chr10	43331322	43333132	chr10	43331800	43332199	20.9913	43.1148	37.6469	-0.1927	0.665878	31.1094	21.6846	-0.370245	0.801863
chr10	45078790	45078859	5349	Trim11	+	chr10	45077739	45079875	chr10	45078600	45079199	7.93708	20.7204	17.0823	-0.275904	0.764679	9.83685	6.10403	-0.538813	0.809515
chr10	45308868	45308935	5351	Mrpl55	+	chr10	45308271	45309605	chr10	45308600	45308999	90.4382	94.6806	113.43	0.26015	0.419013	157.545	104.745	-0.425219	0.495856
chr10	45973092	45973149	5382	Nt5m	+	chr10	45972602	45973674	chr10	45972800	45973199	2.42304	3.5799	3.89613	0.120009	0.975833	1.07227	0.787123	-0.382048	0.978677
chr10	46475250	46475392	5386	Lrrc48	+	chr10	46474737	46476758	chr10	46475600	46476399	2.88309	3.04142	0.898801	-1.74432	0.746036	1.82278	0.318137	-2.31937	0.729201
chr10	46648141	46648143	5395	.	+	chr10	46647780	46648669	chr10	46647800	46648199	2.25391	0	0			0	0
chr10	46837631	46837713	5404	Dhrs7b	+	chr10	46837210	46838543	chr10	46837400	46837999	16.3949	43.7745	49.9903	0.194649	0.627418	44.742	33.4376	-0.275897	0.849141
chr10	47463656	47463735	5407	.	+	chr10	47463218	47464717	chr10	47463400	47464199	3.84858	1.87123	0.992408	-0.921837	0.912722	1.55785	0	-8.83322	0.022613
chr10	48664185	48664195	5415	Ubb	+	chr10	48663171	48664804	chr10	48664000	48664399	450.994	152.414	176.349	0.212982	0.376658	279.403	184.205	-0.448502	0.357268
chr10	48664454	48664455	5416	Ubb	+	chr10	48663171	48664804	chr10	48664000	48664399	5.16202	1.29519	2.01209	0.637658	0.871248	3.30848	5.16898	0.773128	0.874035
chr10	48664462	48664463	5417	Ubb	+	chr10	48663171	48664804	chr10	48664000	48664399	4.54351	0.632578	0.924485	0.573788	0.92442	2.05263	1.03925	-0.783902	0.935974
chr10	48664469	48664475	5418	Ubb	+	chr10	48663171	48664804	chr10	48664000	48664399	14.5588	5.63438	5.18916	-0.119831	0.959323	7.34139	5.67705	-0.18739	0.978677
chr10	48664488	48664489	5419	Ubb	+	chr10	48663171	48664804	chr10	48664000	48664399	5.67105	1.22102	3.5989	1.56901	0.462455	3.3518	3.34717	0.14765	1
chr10	48664496	48664497	5420	Ubb	+	chr10	48663171	48664804	chr10	48664000	48664399	4.7593	1.32246	1.78689	0.454283	0.930046	1.76268	0.630595	-1.45218	0.905141
chr10	48664574	48664575	5421	Ubb	+	chr10	48663171	48664804	chr10	48664000	48664399	3.94384	1.4655	1.70945	0.225878	0.972468	3.52019	1.16368	-1.43249	0.789563
chr10	48664584	48664585	5422	Ubb	+	chr10	48663171	48664804	chr10	48664000	48664399	3.77659	5.16031	5.08409	-0.00999496	0.999638	8.06547	6.46288	-0.188904	0.978677
chr10	48664599	48664684	5423	Ubb	+	chr10	48663171	48664804	chr10	48664000	48664399	127.766	89.0148	87.0348	-0.0274576	0.958378	124.457	73.3739	-0.609294	0.187249
chr10	49313425	49313427	5435	.	+	chr10	49313032	49313182	chr10	49312400	49313599	1.9951	0	0			0.0113027	0
chr10	49316692	49316698	5436	Pmp22	+	chr10	49316017	49324296	chr10	49318600	49319799	3.50336	0	0			0	0
chr10	49316909	49316912	5437	Pmp22	+	chr10	49316017	49324296	chr10	49318600	49319799	18.2674	0	0			1.35633	0
chr10	49316930	49316935	5438	Pmp22	+	chr10	49316017	49324296	chr10	49318600	49319799	157.644	0	0			2.83475	0.00635525	-7.99107	0.010467
chr10	49316968	49317054	5439	Pmp22	+	chr10	49316017	49324296	chr10	49318600	49319799	36231.1	1.28665	19.521	3.92266	0.00581732	523.801	0.74349	-9.34466	1.59209e-40
chr10	49317095	49317096	5440	Pmp22	+	chr10	49316017	49324296	chr10	49318600	49319799	16.1845	0	0			0.933184	0.00636965
chr10	49317121	49317122	5441	Pmp22	+	chr10	49316017	49324296	chr10	49318600	49319799	26.9389	0	0			0	0
chr10	49317147	49317149	5442	Pmp22	+	chr10	49316017	49324296	chr10	49318600	49319799	23.6279	0	0			0	0
chr10	49319444	49319449	5443	Pmp22	+	chr10	49316017	49324296	chr10	49318600	49319799	57.821	5.98866	26.4869	2.14328	4.64031e-07	34.1305	3.9797	-2.96447	2.87648e-07
chr10	49319458	49319461	5444	Pmp22	+	chr10	49316017	49324296	chr10	49318600	49319799	66.5749	5.6785	39.0121	2.77942	2.3535e-12	34.5881	3.46176	-3.19021	3.3901e-10
chr10	49319470	49319476	5445	Pmp22	+	chr10	49316017	49324296	chr10	49318600	49319799	66.3322	20.8264	41.2369	0.989398	0.0059971	44.8594	6.5788	-2.65329	3.5408e-07
chr10	49319494	49319573	5446	Pmp22	+	chr10	49316017	49324296	chr10	49318600	49319799	5975.29	411.767	3492.62	3.08606	3.48098e-127	5854.24	194.872	-4.7861	1.81778e-47
chr10	49319802	49319803	5447	Pmp22	+	chr10	49316017	49324296	chr10	49318600	49319799	2.56659	0	0			0	0
chr10	49319811	49319812	5448	Pmp22	+	chr10	49316017	49324296	chr10	49318600	49319799	3.83568	0	0			0	0
chr10	49319913	49319914	5449	Pmp22	+	chr10	49316017	49324296	chr10	49318600	49319799	3.06215	0	0			0	0
chr10	49320663	49320664	5450	Pmp22	+	chr10	49316017	49324296	chr10	49318600	49319799	10.7007	0	0.904134			2.79918	0	-9.66282	0.00456476
chr10	49320827	49320829	5451	Pmp22	+	chr10	49316017	49324296	chr10	49318600	49319799	14.8306	0.571897	2.36347			0	0.821993	7.97248	0.537494
chr10	49320845	49320864	5452	Pmp22	+	chr10	49316017	49324296	chr10	49318600	49319799	56.0721	1.07594	2.22626	1.05966	0.862823	2.64484	1.03194	-1.24197	0.889024
chr10	49321035	49321036	5453	Pmp22	+	chr10	49316017	49324296	chr10	49318600	49319799	5.55343	0.723393	2.27808	1.65065	0.770116	0.0113027	0.642137
chr10	49321057	49321201	5454	Pmp22	+	chr10	49316017	49324296	chr10	49318600	49319799	658.018	19.4487	89.4523	2.20455	9.54102e-11	120.299	5.40891	-4.35523	1.57981e-20
chr10	49322410	49322433	5455	Pmp22	+	chr10	49316017	49324296	chr10	49318600	49319799	39.1854	0	1.39755			1.25839	0	-8.52386	0.0336012
chr10	49322470	49322567	5456	Pmp22	+	chr10	49316017	49324296	chr10	49318600	49319799	523.53	4.58685	43.1873	3.23925	4.97435e-10	64.5874	2.3851	-4.69527	0.000105363
chr10	49322762	49322763	5457	Pmp22	+	chr10	49316017	49324296	chr10	49318600	49319799	2.23573	0	0			0	0
chr10	53321932	53322005	5482	Tmem220	+	chr10	53321555	53322636	chr10	53321600	53322399	6.10166	6.60173	10.3952	0.654024	0.66617	8.77896	6.13198	-0.3878	0.937758
chr10	53891159	53891166	5486	Gas7	+	chr10	53890899	53894622	chr10	53890200	53891399	4.13679	12.941	26.2292	1.01731	0.0188502	7.29594	0.00636965	-9.4267	7.0602e-07
chr10	53891209	53891335	5487	Gas7	+	chr10	53890899	53894622	chr10	53890200	53891399	86.4226	538.931	605.506	0.170846	0.350006	334.928	0.125873	-11.1777	2.15014e-165
chr10	53891379	53891387	5488	Gas7	+	chr10	53890899	53894622	chr10	53890200	53891399	2.6627	10.1433	18.8745	0.902915	0.130313	4.88467	0	-10.4774	7.63651e-05
chr10	55234774	55234857	5513	Rpl26	+	chr10	55234291	55235919	chr10	55234400	55235199	477.647	1057.03	1359.31	0.364688	0.00484779	1212.31	802.69	-0.437516	0.369616
chr10	55235478	55235584	5514	Rpl26	+	chr10	55234291	55235919	chr10	55234400	55235199	20.5898	19.8949	24.4352	0.301997	0.700673	18.9161	13.0732	-0.378101	0.842115
chr10	55296945	55297032	5516	Slc25a35	+	chr10	55296118	55298269	chr10	55296400	55296599	2.81989	2.25498	3.26305	0.529053	0.908194	4.37074	0.320628	-3.67111	0.351859
chr10	55339179	55339231	5517	Ctc1	+	chr10	55338662	55340056	chr10	55339000	55339599	9.75663	30.6962	29.4825	-0.0545803	0.938628	24.3964	9.82095	-1.14499	0.124803
chr10	55385188	55385236	5522	Borcs6	+	chr10	55384222	55387191	chr10	55385000	55385399	2.60034	15.1168	10.9224	-0.463976	0.631007	5.11753	4.20237	-0.116501	0.994544
chr10	55386492	55386523	5523	Borcs6	+	chr10	55384222	55387191	chr10	55385000	55385399	2.77359	0	0.035666			0.479553	0.27325	-0.684312	0.96858
chr10	55397000	55397077	5524	Tmem107	+	chr10	55396481	55397809	chr10	55396800	55397199	14.8981	56.906	43.6923	-0.378975	0.378999	60.186	51.7831	-0.0540233	0.994544
chr10	55418565	55418614	5526	Vamp2	+	chr10	55418105	55420067	chr10	55418600	55418999	18.7056	100.287	52.2452	-0.938523	1.72565e-06	13.4097	9.18447	-0.390678	0.920078
chr10	55739574	55739613	5536	Naa38	+	chr10	55738579	55744491	chr10	55740200	55740399	7.74952	5.91765	12.5682	1.09733	0.155021	5.2468	2.54099	-0.833627	0.872891
chr10	55739869	55739967	5537	Naa38	+	chr10	55738579	55744491	chr10	55740200	55740399	163.748	225.825	333.489	0.565829	6.20788e-05	156.391	104.928	-0.423951	0.46741
chr10	55740204	55740263	5538	Naa38	+	chr10	55738579	55744491	chr10	55740200	55740399	43.224	46.8643	84.2067	0.847626	1.01436e-05	32.3998	34.2417	0.240961	0.920441
chr10	55743847	55743902	5539	.	+	chr10	55738579	55744491	chr10	55740200	55740399	4.18122	0	0.37945			0	0
chr10	55932621	55932691	5540	Tp53	+	chr10	55930433	55934480	chr10	55932600	55932799	22.4985	93.2554	123.604	0.410049	0.0415718	209.261	147.895	-0.34577	0.645306
chr10	56198946	56199023	5553	Plscr3	+	chr10	56198172	56200360	chr10	56198600	56199199	14.5958	12.2547	9.66131	-0.341345	0.747453	33.612	37.2556	0.294116	0.8648
chr10	56199249	56199287	5554	Plscr3	+	chr10	56198172	56200360	chr10	56198600	56199199	3.12905	7.07429	10.402	0.559906	0.560103	20.0609	9.33615	-0.982003	0.255113
chr10	56200210	56200242	5555	Plscr3	+	chr10	56198172	56200360	chr10	56198600	56199199	4.32609	0.382333	0			0	0.824825	8.01577	0.531719
chr10	56346320	56346472	5561	Gabarap	+	chr10	56345368	56347783	chr10	56345400	56346199	421.32	957.337	867.2	-0.139939	0.440488	935.009	681.624	-0.301223	0.672877
chr10	56347086	56347095	5562	Gabarap	+	chr10	56345368	56347783	chr10	56345400	56346199	6.79839	1.28308	2.86459	1.15799	0.844984	4.5462	1.99086	-1.03089	0.789563
chr10	56347115	56347129	5563	Gabarap	+	chr10	56345368	56347783	chr10	56345400	56346199	2.19362	8.03205	5.88691	-0.438115	0.762168	7.15185	4.19005	-0.58112	0.861344
chr10	56347320	56347417	5564	Gabarap	+	chr10	56345368	56347783	chr10	56345400	56346199	16.1631	22.195	17.242	-0.361606	0.519701	16.6119	14.0628	-0.0647211	0.998208
chr10	56348856	56348886	5565	Gabarap	+	chr10	56349789	56352872	chr10	56351600	56351999	6.43396	3.02912	2.5291	-0.262283	0.939892	2.22504	1.68461	-0.218582	0.986112
chr10	56349072	56349079	5566	Gabarap	+	chr10	56349789	56352872	chr10	56351600	56351999	2.36123	0.70932	0.743183	0.0723476	0.990959	0.997684	0.740051	-0.282056	0.983911
chr10	56350164	56350278	5567	Gabarap	+	chr10	56349789	56352872	chr10	56351600	56351999	16.2152	91.5536	51.9148	-0.814118	0.00122103	51.989	46.5873	-0.0149008	1
chr10	56351840	56351934	5568	Phf23	+	chr10	56349789	56352872	chr10	56351600	56351999	2.36214	2.58083	3.91982	0.600845	0.892497	2.04285	2.34867	0.342034	0.999881
chr10	56353472	56353479	5569	Phf23	+	chr10	56349789	56352872	chr10	56351600	56351999	2.50648	0.0101886	0			0	0
chr10	56814833	56814945	5582	Med11	+	chr10	56814602	56815553	chr10	56814800	56815399	7.23076	16.3749	10.8588	-0.58989	0.494344	12.2534	10.0704	-0.13689	0.978677
chr10	56888927	56889042	5583	Psmb6	+	chr10	56888539	56889749	chr10	56888800	56888999	396.513	477.268	457.499	-0.0581714	0.838338	568.261	457.431	-0.157928	0.920046
chr10	56889959	56889998	5584	Psmb6	+	chr10	56888539	56889749	chr10	56888800	56888999	3.07652	0.730879	1.71522	1.22731	0.825993	3.1315	1.40087	-0.962665	0.869759
chr10	56890153	56890235	5585	Psmb6	+	chr10	56888539	56889749	chr10	56888800	56888999	5.69473	1.71467	1.50581	-0.188871	0.975833	2.74494	1.84906	-0.407698	0.967681
chr10	57014001	57014025	5591	Rnf167	+	chr10	57012648	57015330	chr10	57013800	57014199	12.3063	7.10494	13.8646	0.962682	0.154598	5.47042	4.58097	-0.0979333	0.99708
chr10	57014285	57014304	5592	Rnf167	+	chr10	57012648	57015330	chr10	57013800	57014199	5.00798	0.239433	1.05119			0.0791191	0.752913	3.31306	0.881795
chr10	57398901	57398913	5606	Mis12	+	chr10	57397744	57399947	chr10	57398800	57399199	3.22844	32.3106	23.0296	-0.483865	0.285579	22.291	16.0576	-0.326211	0.865411
chr10	57399146	57399196	5607	Mis12	+	chr10	57397744	57399947	chr10	57398800	57399199	5.06169	10.5127	7.40505	-0.500061	0.622868	4.49358	6.62885	0.719211	0.791994
chr10	58601274	58601338	5611	Xaf1	+	chr10	58600832	58602340	chr10	58601200	58601399	5.85211	1.37871	0	-9.44507	0.00404756	5.68993	3.35973	-0.646608	0.881795
chr10	58739456	58739496	5612	Mybbp1a	+	chr10	58738960	58740440	chr10	58739200	58739599	5.02987	26.1079	29.8636	0.201627	0.803166	31.4578	24.9406	-0.162553	0.96047
chr10	58911538	58911714	5615	Ube2g1	+	chr10	58910860	58913191	chr10	58911600	58911999	8.20039	29.8858	35.3047	0.241431	0.582681	16.4794	14.8883	-5.83456e-05	1
chr10	58997867	58997873	5620	Ankfy1	+	chr10	58997494	58999004	chr10	58997800	58998199	3.7783	6.66097	5.43342	-0.2904	0.851578	1.27406	1.72254	0.612812	0.983911
chr10	59352824	59352882	5628	Ncbp3	+	chr10	59352539	59354387	chr10	59352600	59352999	7.13951	9.46182	10.4242	0.140246	0.941327	8.35849	7.46374	-0.0208464	1
chr10	59485583	59485651	5632	Tax1bp3	+	chr10	59482632	59485518	chr10	59482800	59483199	8.10511	5.48017	9.37827	0.780572	0.363696	6.03369	3.21152	-0.762094	0.801863
chr10	59486477	59486485	5633	Tax1bp3	+	chr10	59482632	59485518	chr10	59482800	59483199	3.63274	0.606911	1.19059	0.963245	0.904663	2.31621	0.478249	-2.14431	0.720258
chr10	61467811	61467887	5642	Tsr1	+	chr10	61465816	61468691	chr10	61466000	61466199	4.72701	12.1631	9.96223	-0.284642	0.800577	16.9402	16.2864	0.0831586	0.999642
chr10	62011510	62011622	5645	Mir22hg	+	chr10	62009738	62013843	chr10	62011000	62011399	8.70206	65.6688	9.445	-2.79826	2.9409e-18	17.2809	19.0305	0.289612	0.933945
chr10	62796470	62796526	5674	Mir423	+	chr10	62795962	62797499	chr10	62796200	62796799	33.043	52.8544	52.0794	-0.0221938	0.972936	23.0817	19.9218	-0.0401597	1
chr10	63104250	63104405	5682	Gosr1	+	chr10	63104269	63105070	chr10	63104000	63104399	7.37402	10.9158	10.9491	0.00768082	0.999638	13.0023	13.2504	0.158981	0.98246
chr10	63616038	63616150	5689	Glod4	+	chr10	63615329	63616895	chr10	63615800	63616199	201.184	110.146	121.388	0.141836	0.681762	117.381	74.2273	-0.502975	0.332152
chr10	63637674	63637715	5698	Gemin4	+	chr10	63637200	63638597	chr10	63637200	63637799	2.70609	7.25541	6.34827	-0.186164	0.912693	5.9961	4.10042	-0.370312	0.948158
chr10	64591172	64591215	5707	.	+	chr10	64590488	64592124	chr10	64590800	64591399	4.67876	0.631356	2.54446	2.00284	0.575711	1.40729	0.511089	-1.31386	0.900359
chr10	65045904	65046031	5712	Wsb1	+	chr10	65045461	65047320	chr10	65045400	65046199	8.76376	23.6432	24.2155	0.0352504	0.971039	17.6974	22.9695	0.540362	0.731593
chr10	65822929	65823101	5723	Tmem97	+	chr10	65822304	65824103	chr10	65822800	65823199	76.1805	75.4142	80.9324	0.101997	0.871248	212.351	118.404	-0.690804	0.0783102
chr10	65837959	65838061	5724	Tnfaip1	+	chr10	65836837	65839502	chr10	65837400	65837799	17.4781	51.4118	53.1842	0.0486157	0.939892	42.578	39.5149	0.047721	1
chr10	66129880	66129930	5729	Supt6h	+	chr10	66128802	66130727	chr10	66129800	66129999	16.0675	44.5751	29.3456	-0.601665	0.0576667	24.343	18.9067	-0.203015	0.954559
chr10	66190618	66190695	5732	Rpl23a	+	chr10	66190598	66191693	chr10	66190400	66190799	616.487	1114.34	1533.71	0.462986	2.89181e-05	1416.4	1113.97	-0.190252	0.878844
chr10	66191346	66191410	5733	Rpl23a	+	chr10	66190598	66191693	chr10	66190400	66190799	8.3824	5.61016	9.42544	0.751413	0.387294	13.9618	7.51126	-0.71927	0.638312
chr10	66192640	66192789	5734	Rpl23a	+	chr10	66190598	66191693	chr10	66190400	66190799	12.7052	7.74708	9.96925	0.367372	0.721644	7.10081	8.05255	0.330637	0.956304
chr10	66197505	66197526	5735	Nek8	+	chr10	66194797	66198128	chr10	66195400	66195799	3.45561	0.524898	2.25617	2.09072	0.762939	0.362905	0.939407	1.43026	0.984688
chr10	66302747	66302758	5736	Flot2	+	chr10	66303195	66304704	chr10	66303200	66303799	2.24088	0	0			0	0
chr10	66303587	66303755	5737	Flot2	+	chr10	66303195	66304704	chr10	66303200	66303799	26.9912	60.2053	43.8529	-0.456119	0.191745	43.9495	26.4147	-0.585797	0.408019
chr10	67465925	67465984	5774	Rnf135	+	chr10	67465827	67467055	chr10	67465400	67465999	33.4178	169.058	133.571	-0.336997	0.102362	146.279	110.393	-0.251009	0.81131
chr10	69765424	69765477	5791	Lig3	+	chr10	69764202	69766708	chr10	69765400	69765599	7.90805	8.11041	10.3584	0.351853	0.761479	11.7418	10.6237	0.045409	1
chr10	70000986	70001068	5808	Slfn2	+	chr10	70000344	70003636	chr10	70001000	70001399	14.8948	0.439269	0			0.0113027	14.203	10.0347	7.81387e-17
chr10	70678277	70678394	5816	Heatr6	+	chr10	70677920	70679320	chr10	70678200	70678599	15.6198	30.0885	34.1734	0.1888	0.746306	35.9486	27.4506	-0.229653	0.911477
chr10	73846344	73846411	5840	Scpep1	+	chr10	73846389	73847190	chr10	73846000	73846599	48.8456	181.264	321.844	0.831939	2.5538e-07	267.073	170.259	-0.494018	0.287256
chr10	74577392	74577548	5850	.	+	chr10	74576572	74578686	chr10	74577200	74577599	3.53875	0	0.708941			0.103687	0.430369
chr10	75724267	75724370	5854	Gdpd1	+	chr10	75723674	75725092	chr10	75724000	75724599	4.08147	5.06475	8.72755	0.786343	0.422106	6.0278	4.97701	-0.128488	0.989238
chr10	76030026	76030117	5866	Cltc	+	chr10	76028675	76032283	chr10	76029400	76030399	34.9684	65.1477	57.362	-0.181101	0.735573	57.3391	34.9835	-0.541756	0.475345
chr10	76234142	76234188	5883	Rps6kb1	+	chr10	76233028	76235244	chr10	76234000	76234599	9.06395	29.1998	28.4917	-0.037488	0.971698	21.1005	16.3998	-0.201755	0.96047
chr10	82563423	82563434	5934	Col1a1	+	chr10	82559992	82569685	chr10	82560400	82560799	103.213	857.315	427.241	-1.00416	2.12508e-14	2481.28	4137.85	0.898793	0.0151684
chr10	82564730	82564801	5935	Col1a1	+	chr10	82559992	82569685	chr10	82560400	82560799	9.70118	0.870824	0.667151	-0.389407	0.957748	10.2703	8.08722	-0.199934	0.967681
chr10	82565680	82565716	5936	Col1a1	+	chr10	82559992	82569685	chr10	82560400	82560799	3.75017	2.50751	1.08292	-1.21872	0.746036	12.7067	17.7614	0.635378	0.686504
chr10	82566719	82566743	5937	Col1a1	+	chr10	82559992	82569685	chr10	82560400	82560799	2.93169	1.60543	0.611632	-1.38855	0.658545	6.90853	13.0905	1.05406	0.339627
chr10	82567456	82567458	5938	Col1a1	+	chr10	82559992	82569685	chr10	82560400	82560799	2.70705	0.50105	0.956134	0.943146	0.889646	1.70235	4.01497	1.36772	0.765964
chr10	82568608	82568621	5939	Col1a1	+	chr10	82559992	82569685	chr10	82560400	82560799	2.3199	3.20101	0.836654	-1.9332	0.581217	11.387	15.5352	0.606358	0.784322
chr10	82569281	82569290	5940	Col1a1	+	chr10	82559992	82569685	chr10	82560400	82560799	3.54069	1.69289	0.713752	-1.25261	0.818521	3.01156	6.2258	1.2159	0.588318
chr10	82569728	82569749	5941	Col1a1	+	chr10	82559992	82569685	chr10	82560400	82560799	4.65652	2.26883	0.915684	-1.30343	0.737088	9.99191	17.1185	0.9313	0.44769
chr10	82582693	82582756	5997	.	+	chr10	82582300	82586264	chr10	82585600	82585999	24.4692	37.8122	34.0156	-0.147303	0.820816	52.0271	0.0261908	-10.6168	9.29024e-55
chr10	82583251	82583343	5998	.	+	chr10	82582300	82586264	chr10	82585600	82585999	4.37882	0.9572	1.87911	0.959429	0.863506	0.0452109	0
chr10	82584084	82584085	5999	.	+	chr10	82582300	82586264	chr10	82585600	82585999	2.30529	0	0			0	0
chr10	82584489	82584589	6000	.	+	chr10	82582300	82586264	chr10	82585600	82585999	2.91145	0.254716	0			0	0
chr10	82586072	82586241	6001	.	+	chr10	82582300	82586264	chr10	82585600	82585999	5.25934	1.18382	0.513602	-1.21221	0.860318	0.656167	0	-7.57636	0.0894452
chr10	83010853	83010920	6005	Slc35b1	+	chr10	83010215	83011629	chr10	83010200	83010799	45.4762	145.575	115.712	-0.328525	0.104556	111.419	101.412	0.0186934	1
chr10	83012353	83012367	6006	Slc35b1	+	chr10	83010215	83011629	chr10	83010200	83010799	2.86339	1.02186	0.463658	-1.1112	0.894669	0	0.362223	6.92528	0.688753
chr10	83040578	83040727	6010	Spop	+	chr10	83040163	83041945	chr10	83040800	83041599	42.7294	79.1931	91.1761	0.204999	0.549737	47.9211	37.3894	-0.197849	0.934795
chr10	83040812	83040825	6011	Spop	+	chr10	83040163	83041945	chr10	83040800	83041599	2.70664	2.049	0.983594	-1.04232	0.791489	0.861883	0.455237	-0.73525	0.96047
chr10	84449606	84449737	6033	Cbx1	+	chr10	84449225	84450958	chr10	84449600	84449999	58.2238	56.6486	64.9854	0.200618	0.575711	92.0038	81.0874	-0.0125811	1
chr10	84766877	84766915	6044	Mrpl10	+	chr10	84766256	84767752	chr10	84766800	84766999	12.5445	37.5645	41.8261	0.156019	0.754196	55.9022	44.6765	-0.163806	0.945754
chr10	85179486	85179577	6049	Arhgap23	+	chr10	85179215	85182074	chr10	85178600	85179399	3.10651	0.389299	0.822633	1.0784	0.811333	0	0.999927	8.43483	0.394379
chr10	85437447	85437526	6061	Psmb3	+	chr10	85436265	85438259	chr10	85436400	85436599	219.957	620.783	645.856	0.0595191	0.813402	741.988	581.648	-0.191549	0.875465
chr10	85437888	85437996	6062	Psmb3	+	chr10	85436265	85438259	chr10	85436400	85436599	5.83417	4.97158	8.69735	0.816502	0.493927	6.092	4.80611	-0.185529	0.978677
chr10	86395513	86395561	6087	Psmd3	+	chr10	86394673	86396818	chr10	86394800	86395199	14.1599	81.4244	65.4796	-0.311137	0.226388	41.7965	37.8477	0.00784477	1
chr10	86465486	86465592	6093	Thra	+	chr10	86465922	86466785	chr10	86466600	86466999	2.5915	0.499243	0			2.93918	0.65822	-1.92915	0.74056
chr10	86480432	86480476	6097	Thra	+	chr10	86480335	86480651	chr10	86480400	86480599	6.01008	0	0			0	0
chr10	86487886	86487888	6098	.	+	chr10	86482868	86487685	chr10	86485800	86486199	4.50781	0	0			0	0
chr10	86663565	86663575	6108	Rara	+	chr10	86662739	86667713	chr10	86662400	86662799	2.04594	4.38241	4.04342	-0.112035	0.969384	6.05717	2.72407	-1.00778	0.702315
chr10	86663681	86663693	6109	Rara	+	chr10	86662739	86667713	chr10	86662400	86662799	2.78093	1.69153	5.78104	1.76914	0.18783	4.65296	2.88328	-0.571163	0.96047
chr10	86663791	86663796	6110	Rara	+	chr10	86662739	86667713	chr10	86662400	86662799	3.94893	1.36115	3.74452	1.4646	0.665878	9.38739	2.40378	-1.82125	0.119532
chr10	86747464	86747596	6111	Igfbp4	+	chr10	86746191	86750713	chr10	86747800	86748199	10.3384	5.56758	5.25055	-0.0800268	0.972468	7.10711	32.4325	2.425	0.019984
chr10	88119570	88119649	6139	Fkbp10	+	chr10	88117557	88120668	chr10	88118400	88119199	3.46913	60.4922	63.0839	0.0617806	0.915389	121.801	105.491	-0.0526394	0.994544
chr10	88284002	88284046	6141	Cnp	+	chr10	88283673	88290285	chr10	88284000	88285999	162.319	490.75	396.866	-0.304386	0.0394742	434.171	41.9505	-3.21537	1.27148e-37
chr10	88284861	88284975	6142	Cnp	+	chr10	88283673	88290285	chr10	88284000	88285999	128.566	1144.08	1305.1	0.192317	0.164775	126.017	0.512452	-7.81615	9.22545e-18
chr10	88285310	88285345	6143	Cnp	+	chr10	88283673	88290285	chr10	88284000	88285999	9.83524	34.3876	28.1969	-0.286144	0.513078	11.6844	0.281482	-5.29467	0.000653372
chr10	88285434	88285440	6144	Cnp	+	chr10	88283673	88290285	chr10	88284000	88285999	2.99841	0.738146	0.815194	0.148326	0.984854	0.609162	0
chr10	88285652	88285659	6145	Cnp	+	chr10	88283673	88290285	chr10	88284000	88285999	2.78752	0.113558	1.90068			0.401788	0
chr10	88285958	88285960	6146	Cnp	+	chr10	88283673	88290285	chr10	88284000	88285999	3.41974	2.3072	0.616435	-1.87651	0.773021	0	0
chr10	88287916	88287978	6147	Cnp	+	chr10	88283673	88290285	chr10	88284000	88285999	16.8699	17.4415	14.9424	-0.218966	0.853939	5.79319	0.718568	-2.79592	0.42673
chr10	88289196	88289203	6148	Cnp	+	chr10	88283673	88290285	chr10	88284000	88285999	4.45257	5.9756	3.98766	-0.570769	0.787056	2.0684	0
chr10	88289268	88289269	6149	Cnp	+	chr10	88283673	88290285	chr10	88284000	88285999	1.88911	2.84219	4.31047	0.594928	0.813838	0.938127	0.286634	-1.62108	0.898548
chr10	88289289	88289294	6150	Cnp	+	chr10	88283673	88290285	chr10	88284000	88285999	3.42247	5.09821	2.16543	-1.23429	0.465861	0.809127	0
chr10	88289305	88289307	6151	Cnp	+	chr10	88283673	88290285	chr10	88284000	88285999	4.69021	1.41446	0.00416978			0	0
chr10	88289355	88289357	6152	Cnp	+	chr10	88283673	88290285	chr10	88284000	88285999	2.53308	1.21658	5.35287	2.13551	0.391629	0.505475	0
chr10	88289447	88289450	6153	Cnp	+	chr10	88283673	88290285	chr10	88284000	88285999	5.87798	5.14409	6.48681	0.335889	0.83525	3.11928	0.191607	-3.90796	0.313455
chr10	88289461	88289465	6154	Cnp	+	chr10	88283673	88290285	chr10	88284000	88285999	2.61301	4.11078	2.19215	-0.917376	0.817271	1.36614	0	-8.63528	0.0293044
chr10	88289469	88289474	6155	Cnp	+	chr10	88283673	88290285	chr10	88284000	88285999	3.55064	4.39978	4.72864	0.106344	0.961857	2.6024	0.377628	-2.70864	0.666655
chr10	88289518	88289519	6156	Cnp	+	chr10	88283673	88290285	chr10	88284000	88285999	3.06065	1.16717	1.87021	0.684924	0.853124	0.406898	0
chr10	88289531	88289534	6157	Cnp	+	chr10	88283673	88290285	chr10	88284000	88285999	3.8049	1.16167	3.63619	1.65239	0.757647	1.04817	0.665513	-0.467197	0.978111
chr10	88289607	88289613	6158	Cnp	+	chr10	88283673	88290285	chr10	88284000	88285999	8.58594	7.99914	8.40346	0.0668386	0.973203	3.29894	0.853533	-1.89244	0.795777
chr10	88289750	88289752	6159	Cnp	+	chr10	88283673	88290285	chr10	88284000	88285999	3.74637	0.72514	1.48499			0.542531	0
chr10	88289805	88289806	6160	Cnp	+	chr10	88283673	88290285	chr10	88284000	88285999	2.41534	0.823457	0.75333	-0.137607	0.98757	0	0
chr10	88289822	88289827	6161	Cnp	+	chr10	88283673	88290285	chr10	88284000	88285999	6.81905	4.25076	4.20985	-0.00285848	1	1.89118	0
chr10	88289861	88289864	6162	Cnp	+	chr10	88283673	88290285	chr10	88284000	88285999	3.06065	1.05616	4.09448	1.95874	0.565984	0.769363	0
chr10	88289874	88289888	6163	Cnp	+	chr10	88283673	88290285	chr10	88284000	88285999	10.4013	12.5595	9.60791	-0.378256	0.82995	2.3106	0.559449	-1.74106	0.815529
chr10	88289960	88289962	6164	Cnp	+	chr10	88283673	88290285	chr10	88284000	88285999	3.44106	1.40831	3.14911	1.16577	0.770116	0.768586	0
chr10	88290013	88290015	6165	Cnp	+	chr10	88283673	88290285	chr10	88284000	88285999	2.58241	1.81244	1.59303	-0.194159	0.978443	0.738771	0
chr10	88290028	88290031	6166	Cnp	+	chr10	88283673	88290285	chr10	88284000	88285999	2.8934	2.14578	1.66209	-0.345087	0.960079	2.03513	0	-9.21853	0.0132647
chr10	88290081	88290082	6167	Cnp	+	chr10	88283673	88290285	chr10	88284000	88285999	3.46639	0.580448	0.469602			0	0
chr10	88290116	88290117	6168	Cnp	+	chr10	88283673	88290285	chr10	88284000	88285999	2.6438	3.00965	4.41221	0.548897	0.824071	2.02322	0.292128	-2.70233	0.698412
chr10	88290267	88290284	6169	Cnp	+	chr10	88283673	88290285	chr10	88284000	88285999	7.14344	7.7454	7.03283	-0.140405	0.936252	1.0673	0.185252	-2.42848	0.771074
chr10	88290362	88290369	6170	Cnp	+	chr10	88283673	88290285	chr10	88284000	88285999	7.79092	21.7467	19.816	-0.129141	0.889294	2.08562	0.258944	-2.83175	0.460076
chr10	88293094	88293157	6171	.	+	chr10	88292739	88293973	chr10	88292800	88293199	18.8319	2.26578	4.09292	0.84907	0.708291	0.0907262	0
chr10	88670792	88670902	6175	.	+	chr10	88664596	88672517	chr10	88671400	88672199	7.5924	6.67456	4.48783	-0.576717	0.70236	5.63742	4.9803	-0.00964579	1
chr10	88710495	88710584	6176	Atp6v0a1	+	chr10	88709594	88712409	chr10	88710400	88710799	11.7821	11.6814	11.3912	-0.029179	0.984819	14.8317	13.4789	0.0103314	1
chr10	88790916	88791028	6181	Coasy	+	chr10	88790030	88792141	chr10	88790600	88790999	9.92243	31.9015	52.8344	0.730618	0.00245056	25.9618	10.3931	-1.15503	0.136266
chr10	88795877	88795937	6182	Coasy	+	chr10	88795451	88796902	chr10	88795600	88795999	14.4957	28.7545	35.5936	0.310743	0.560103	38.8073	35.6699	0.0360474	1
chr10	88829393	88829447	6183	Tubg1	+	chr10	88827981	88830122	chr10	88829000	88829399	5.37745	35.1106	44.041	0.328026	0.516811	36.0083	40.6951	0.344238	0.834825
chr10	88973149	88973226	6189	Vps25	+	chr10	88972557	88973793	chr10	88973000	88973399	74.6232	163.495	110.867	-0.559092	0.0145156	94.868	58.7679	-0.548242	0.301712
chr10	89034211	89034269	6192	Psme3	+	chr10	89033699	89035175	chr10	89034000	89034799	5.81018	46.5448	44.4662	-0.0629161	0.914476	22.8788	21.4788	0.0780504	0.999642
chr10	89150808	89150909	6201	Rpl27	+	chr10	89150749	89152319	chr10	89150400	89150799	317.918	868.895	983.2	0.181458	0.239308	1002.26	764.426	-0.231574	0.810522
chr10	89151145	89151162	6202	Rpl27	+	chr10	89150749	89152319	chr10	89150400	89150799	11.6819	9.92356	11.9564	0.275529	0.808981	10.9473	7.40049	-0.402409	0.889024
chr10	89151861	89152008	6203	Rpl27	+	chr10	89150749	89152319	chr10	89150400	89150799	6.73035	16.6442	14.7529	-0.168978	0.854912	11.4924	10.9201	0.0810702	1
chr10	89338222	89338263	6214	Rdm1	+	chr10	89337330	89338547	chr10	89337400	89337599	2.49454	0	0			0	0.343184
chr10	89921409	89921592	6217	G6pc3	+	chr10	89921093	89922113	chr10	89921200	89921599	78.6259	100.396	137.862	0.460182	0.0109436	63.865	47.0065	-0.289107	0.811695
chr10	89921838	89921883	6218	G6pc3	+	chr10	89921093	89922113	chr10	89921200	89921599	2.82007	1.24691	0.513371	-1.29039	0.866432	0	0
chr10	90016993	90017061	6220	Tmub2	+	chr10	90016121	90018218	chr10	90017000	90017399	10.9509	36.3314	29.4159	-0.298931	0.524076	13.3104	12.8678	0.0985416	1
chr10	90017228	90017244	6221	Tmub2	+	chr10	90016121	90018218	chr10	90017000	90017399	3.50178	5.68131	3.74197	-0.589511	0.761479	2.29405	2.83412	0.490345	0.978677
chr10	90447132	90447203	6240	.	+	chr10	90446233	90448018	chr10	90447000	90447399	2.83697	5.46098	5.88126	0.113182	0.951566	2.82978	1.93511	-0.384489	0.978035
chr10	90898522	90898598	6242	Nmt1	+	chr10	90897703	90899642	chr10	90898200	90898799	18.9705	48.94	42.1012	-0.212426	0.687648	37.5373	27.7567	-0.259145	0.902454
chr10	90972375	90972379	6247	Hexim1	+	chr10	90970931	90974421	chr10	90972000	90972799	9.444	13.225	19.1104	0.533547	0.312569	15.3269	10.4748	-0.343603	0.920078
chr10	90989453	90989551	6248	Hexim2	+	chr10	90987919	90990037	chr10	90988800	90989599	7.55822	10.9845	18.4343	0.750332	0.198902	17.7885	7.01051	-1.15842	0.19552
chr10	93112488	93112508	6257	Mettl2b	+	chr10	93112030	93113357	chr10	93112200	93112399	3.55092	5.95528	6.21325	0.0760016	0.971698	15.3145	9.09629	-0.611013	0.686464
chr10	94197139	94197189	6289	Psmc5	+	chr10	94196168	94198027	chr10	94196800	94197399	80.5379	182.058	207.499	0.191514	0.337884	215.343	154.583	-0.318506	0.671698
chr10	94197362	94197409	6290	Psmc5	+	chr10	94196168	94198027	chr10	94196800	94197399	2.72615	0.933151	0			0	0.394918
chr10	94197816	94197882	6291	Psmc5	+	chr10	94196168	94198027	chr10	94196800	94197399	2.24804	2.64196	0.827241	-1.67389	0.575935	1.82715	2.51746	0.58397	0.978468
chr10	94444495	94444546	6296	Snord104	+	chr10	94444285	94445815	chr10	94444400	94444799	4.04851	5.12369	10.4748	1.03837	0.21045	5.71961	5.08488	-0.0128425	1
chr10	94734303	94734385	6297	Cep95	+	chr10	94731341	94735398	chr10	94733200	94734799	3.10754	6.84735	5.53231	-0.308776	0.851578	3.63288	4.4062	0.4131	0.967681
chr10	94953450	94953451	6299	.	+	chr10	94951933	94953560	chr10	94953000	94953399	4.58636	1.59895	2.75756	0.792672	0.803166	6.18861	11.3224	1.07548	0.546708
chr10	96387994	96388019	6310	Cep112	+	chr10	96386963	96388780	chr10	96387600	96387999	13.3973	5.18688	3.03883	-0.764016	0.850431	0	0.891733	8.09018	0.521094
chr10	96930858	96931001	6312	Axin2	+	chr10	96930425	96934525	chr10	96930800	96931999	2.71336	3.82891	3.68087	-0.0478842	0.987607	0.729567	1.64309	1.32299	0.926775
chr10	97435156	97435216	6314	Amz2	+	chr10	97434491	97435826	chr10	97434600	97434999	5.76468	11.028	14.1278	0.359686	0.646775	9.16421	6.11873	-0.408549	0.927548
chr10	99125246	99125263	6334	Kcnj2	+	chr10	99123864	99126678	chr10	99125200	99125599	3.20032	0	0			0	0
chr10	101880077	101880130	6341	MGC95210	+	chr10	101878369	101881030	chr10	101879400	101879799	6.2429	8.90442	9.81796	0.14095	0.913561	2.39591	3.28306	0.608111	0.96047
chr10	103647482	103647539	6360	Wbp2	+	chr10	103646472	103648667	chr10	103646800	103647399	25.4042	20.8157	23.0177	0.146561	0.881356	20.7696	22.8091	0.273264	0.934795
chr10	103709481	103709492	6366	H3f3b	+	chr10	103709406	103710590	chr10	103709200	103709999	547.117	1277.62	1105.98	-0.205494	0.141214	934.163	894.581	0.0960286	0.974482
chr10	103709987	103709997	6367	H3f3b	+	chr10	103709406	103710590	chr10	103709200	103709999	3.10082	2.9241	3.53403	0.279484	0.925096	1.32861	1.08063	-0.163428	0.992714
chr10	103710289	103710297	6368	H3f3b	+	chr10	103709406	103710590	chr10	103709200	103709999	2.47461	0.996569	0.391712	-1.35471	0.827551	0.259963	0.729928	1.59384	0.96047
chr10	103710348	103710373	6369	H3f3b	+	chr10	103709406	103710590	chr10	103709200	103709999	6.55455	2.12798	2.95092	0.46949	0.876504	3.67541	0.934448	-1.80833	0.583298
chr10	103710585	103710613	6370	H3f3b	+	chr10	103709406	103710590	chr10	103709200	103709999	8.53783	5.36295	6.25494	0.227176	0.89724	4.43449	5.81107	0.565674	0.903364
chr10	103710651	103710709	6371	H3f3b	+	chr10	103709406	103710590	chr10	103709200	103709999	10.8649	8.54726	5.20757	-0.71748	0.554495	2.13899	2.22743	0.186801	1
chr10	103711059	103711088	6372	H3f3b	+	chr10	103709406	103710590	chr10	103709200	103709999	15.4182	2.42908	4.8187	0.997067	0.582681	4.2371	2.37794	-0.693893	0.881795
chr10	103711172	103711177	6373	H3f3b	+	chr10	103709406	103710590	chr10	103709200	103709999	6.54419	0.925045	0.381361	-1.28589	0.831458	1.29802	0.05465	-4.34322	0.384748
chr10	103711206	103711208	6374	H3f3b	+	chr10	103709406	103710590	chr10	103709200	103709999	2.54174	0.183395	0			0	0.0953288
chr10	103711331	103711333	6375	H3f3b	+	chr10	103709406	103710590	chr10	103709200	103709999	3.33575	0.938514	2.91249	1.63325	0.454407	0.982456	0.415008	-1.078	0.927732
chr10	103761469	103761669	6378	.	+	chr10	103758260	103762313	chr10	103761400	103761599	4.15721	0.868349	0			0	0
chr10	103927794	103927825	6382	Caskin2	+	chr10	103925730	103936428	chr10	103926400	103926799	5.77611	1.21935	4.5163	1.8872	0.275834	6.84989	3.20002	-0.938077	0.66184
chr10	103933241	103933320	6383	Caskin2	+	chr10	103925730	103936428	chr10	103926400	103926799	35.5091	0	6.62174	11.7095	6.3438e-08	3.03986	0	-9.781	0.00294429
chr10	103933968	103934026	6384	Caskin2	+	chr10	103925730	103936428	chr10	103926400	103926799	3.05858	0	0			0.401788	0.1093	-1.72943	0.896576
chr10	104101616	104101666	6400	Slc25a19	+	chr10	104100927	104102280	chr10	104101400	104101599	7.28106	3.89055	3.38894	-0.198878	0.949447	4.91219	6.04742	0.504656	0.945754
chr10	104117013	104117069	6401	Mif4gd	+	chr10	104116740	104118152	chr10	104117000	104117399	26.4763	36.3353	13.106	-1.47273	0.000148019	13.9325	15.5565	0.3017	0.941894
chr10	104204857	104204892	6407	Jpt1	+	chr10	104204310	104207128	chr10	104204800	104204999	150.504	377.818	360.976	-0.0621603	0.848866	513.263	502.994	0.131899	0.954559
chr10	104306382	104306447	6411	Atp5pd	+	chr10	104304976	104307145	chr10	104304800	104305199	474.162	885.929	1062.72	0.264468	0.0547605	1211.55	809.093	-0.42687	0.378577
chr10	104566749	104566879	6421	Nat9	+	chr10	104564440	104568026	chr10	104566600	104566999	27.7193	34.7592	34.7233	0.000646338	1	26.6736	27.0415	0.161959	0.978035
chr10	104567097	104567136	6422	Nat9	+	chr10	104564440	104568026	chr10	104566600	104566999	5.77031	3.66273	4.52081	0.300666	0.905415	1.95436	2.38927	0.399757	0.999881
chr10	105308600	105308634	6429	1810032O08Rik	+	chr10	105307939	105309748	chr10	105308000	105308399	12.8608	9.35191	29.9995	1.68461	3.70166e-06	15.5635	14.3433	0.0252436	1
chr10	106451928	106451979	6459	Syngr2	+	chr10	106451508	106453651	chr10	106452600	106453199	25.5788	104.951	62.7402	-0.742014	0.000428356	104.842	97.4276	0.0455659	0.999642
chr10	107091033	107091071	6460	C1qtnf1	+	chr10	107090077	107093033	chr10	107091600	107092199	4.77882	0	2.4375			0	0
chr10	108037137	108037164	6469	.	+	chr10	108035964	108037900	chr10	108036200	108037199	2.26549	2.38471	1.33024	-0.830653	0.8994	0.946145	0.658477	-0.40843	0.978677
chr10	108085514	108085569	6470	Slc26a11	+	chr10	108084383	108086414	chr10	108085200	108085599	4.53867	0.536883	7.12544	3.73567	0.179843	4.04282	2.70684	-0.406403	0.96047
chr10	109223620	109223724	6482	Ccdc137	+	chr10	109222810	109224531	chr10	109223400	109223799	12.4936	14.7804	11.5874	-0.349399	0.654721	6.30103	6.49252	0.23552	0.983911
chr10	109250253	109250376	6485	Mrpl12	+	chr10	109250755	109252641	chr10	109251000	109251799	4.14963	4.36431	2.87064	-0.596385	0.797404	1.27284	1.01611	-0.129528	0.994544
chr10	109251385	109251533	6486	Mrpl12	+	chr10	109250755	109252641	chr10	109251000	109251799	66.9791	140.661	186.494	0.409755	0.0575866	267.382	204.858	-0.228945	0.845667
chr10	109252169	109252257	6487	Mrpl12	+	chr10	109250755	109252641	chr10	109251000	109251799	3.52432	0	1.45031			2.70409	3.5351	0.500734	0.968329
chr10	109258571	109258588	6489	Slc25a10	+	chr10	109258347	109260678	chr10	109258200	109258999	2.49157	0.260318	5.38904	4.35186	0.0145415	1.1901	0
chr10	109258840	109258947	6490	Slc25a10	+	chr10	109258347	109260678	chr10	109258200	109258999	18.1235	23.2504	87.2417	1.91054	2.80107e-11	70.5879	22.0426	-1.53574	0.000809548
chr10	109350725	109350841	6494	.	+	chr10	109348748	109351205	chr10	109350400	109350799	2.91727	1.08625	0.4547	-1.26618	0.868532	0.479553	1.26583	1.47818	0.958316
chr10	109379237	109379265	6502	Anapc11	+	chr10	109379242	109379825	chr10	109379200	109379599	8.31423	0	0			0	0
chr10	109444686	109444753	6503	Aspscr1	+	chr10	109444234	109445843	chr10	109444600	109444799	17.8965	51.7897	41.3251	-0.320587	0.402789	30.0558	21.7598	-0.308922	0.889024
chr10	109485777	109485866	6505	Lrrc45	+	chr10	109484591	109486536	chr10	109484600	109484999	8.43428	32.1991	38.9106	0.275197	0.48868	31.2828	16.1997	-0.765985	0.410015
chr10	110032409	110032534	6513	Narf	+	chr10	110031583	110033284	chr10	110031800	110032199	3.98264	8.27949	8.79517	0.0969984	0.957748	9.07379	7.67426	-0.0718953	0.999642
chr10	110200480	110200528	6515	Fn3krp	+	chr10	110199909	110201304	chr10	110200400	110200599	14.371	8.28537	8.20659	-0.0193658	0.995336	8.97301	5.32513	-0.568055	0.865411
chr10	110473763	110473835	6524	Metrnl	+	chr10	110472988	110477968	chr10	110473600	110474199	21.4106	33.2705	87.3253	1.39522	5.92134e-10	65.4318	49.4953	-0.236503	0.889024
chr10	4166003	4166062	6556	Nubp1	-	chr10	4165355	4166621	chr10	4165600	4166199	31.0004	86.0381	88.8625	0.0481843	0.925384	126.375	67.3253	-0.729157	0.150531
chr10	6043578	6043660	6569	Mettl22	-	chr10	6042703	6044016	chr10	6043400	6043799	26.7178	25.1617	29.7236	0.240934	0.666228	28.7541	14.7762	-0.811641	0.436109
chr10	9492552	9492673	6579	Ubn1	-	chr10	9491316	9493958	chr10	9492200	9492999	3.22723	25.7818	22.3486	-0.20257	0.813838	29.3866	23.8633	-0.147329	0.96482
chr10	9800774	9800852	6589	Hmox2	-	chr10	9799722	9801199	chr10	9800800	9800999	18.4844	51.2885	61.5383	0.263288	0.515601	59.7599	39.5514	-0.431101	0.616255
chr10	9850503	9850529	6591	Dnaja3	-	chr10	9849727	9851306	chr10	9850400	9850599	10.4152	25.9598	22.7012	-0.190392	0.801269	21.6358	20.8088	0.114397	0.988573
chr10	10657976	10658102	6600	Naa60	-	chr10	10656696	10659258	chr10	10657800	10657999	16.968	38.1133	41.0727	0.108594	0.862823	27.4415	17.6639	-0.481718	0.674982
chr10	12817554	12817625	6608	Thoc6	-	chr10	12817005	12821235	chr10	12817200	12817799	9.82177	44.327	49.5543	0.163334	0.688746	39.3764	20.6045	-0.762274	0.400101
chr10	12818839	12818843	6609	Tnfrsf12a	-	chr10	12817005	12821235	chr10	12817200	12817799	3.218	0.0194407	0.148608			0	0
chr10	12820956	12821002	6610	Tnfrsf12a	-	chr10	12817005	12821235	chr10	12817200	12817799	14.5683	585.408	150.586	-1.95712	2.1185e-58	572.736	859.045	0.733371	0.060174
chr10	12892444	12892478	6611	Paqr4	-	chr10	12893255	12895975	chr10	12894200	12895999	6.33997	0	2.33508			1.43169	0	-8.69498	0.0285711
chr10	12895172	12895370	6612	Kremen2	-	chr10	12893255	12895975	chr10	12894200	12895999	27.0824	51.156	71.5157	0.486413	0.0503851	107.842	35.5379	-1.46477	4.96677e-06
chr10	12927195	12927252	6617	Flywch1	-	chr10	12926193	12927675	chr10	12927000	12927599	2.75844	18.1786	13.9873	-0.381117	0.652957	19.1368	18.484	0.0961387	0.999642
chr10	13353249	13353254	6625	Amdhd2	-	chr10	13351475	13353176	chr10	13352600	13353599	3.71297	0.769513	0.450866	-0.768748	0.852711	0.400129	0.218214	-0.822581	0.96047
chr10	13353346	13353348	6626	Amdhd2	-	chr10	13351475	13353176	chr10	13352600	13353599	2.11884	0.624088	0.814014	0.397783	0.949447	1.21575	0.495172	-1.21996	0.917668
chr10	13353574	13353578	6627	Amdhd2	-	chr10	13351475	13353176	chr10	13352600	13353599	3.84367	2.94589	3.91747	0.415415	0.90323	3.98813	4.29383	0.2267	0.99708
chr10	13353632	13353641	6628	Amdhd2	-	chr10	13351475	13353176	chr10	13352600	13353599	4.14025	2.30705	2.45189	0.0910073	0.985991	3.64103	1.46293	-1.08951	0.865411
chr10	13357808	13357817	6633	Atp6v0c	-	chr10	13355416	13359367	chr10	13357800	13358199	2.63822	0.962888	0.704693			0.0113027	1.50424	6.76449	0.333079
chr10	13357982	13358069	6634	Atp6v0c	-	chr10	13355416	13359367	chr10	13357800	13358199	433.207	1126.76	979.987	-0.19912	0.163266	875.354	840.143	0.089614	0.974482
chr10	13358280	13358294	6635	Atp6v0c	-	chr10	13355416	13359367	chr10	13357800	13358199	2.26264	2.73831	4.04456	0.557605	0.832791	1.96668	1.62672	-0.072634	0.999642
chr10	13643650	13643832	6638	E4f1	-	chr10	13642767	13644341	chr10	13643600	13643999	7.03363	15.2938	10.2346	-0.574281	0.526108	6.03694	6.24173	0.248861	0.983911
chr10	13661671	13661702	6640	Mlst8	-	chr10	13660982	13662302	chr10	13661200	13661799	4.28397	9.68603	4.23514	-1.19828	0.248899	3.97216	6.68574	0.889782	0.720697
chr10	13709975	13710075	6643	Traf7	-	chr10	13708664	13711602	chr10	13709800	13709999	6.04329	53.3256	26.3788	-1.00933	0.00156629	27.2	35.1918	0.511694	0.596739
chr10	13813548	13813579	6648	Tsc2	-	chr10	13812781	13814421	chr10	13813600	13813799	3.64098	9.57373	2.93798	-1.69798	0.0510215	3.47962	2.6738	-0.138587	0.994544
chr10	13825664	13825710	6655	Slc9a3r2	-	chr10	13824453	13826240	chr10	13825200	13825799	6.83414	13.6781	1.22337	-3.49041	0.13194	5.66216	1.97374	-1.41565	0.703503
chr10	13826215	13826251	6656	Slc9a3r2	-	chr10	13824453	13826240	chr10	13825200	13825799	2.06988	0.777132	0.0534989			2.72612	1.16506	-1.07298	0.884893
chr10	13907915	13908072	6667	Ndufb10	-	chr10	13906940	13908304	chr10	13907600	13908199	323.458	417.578	394.56	-0.0808959	0.7834	439.888	349.19	-0.163041	0.929606
chr10	14063887	14063968	6671	Nubp2	-	chr10	14062863	14063968	chr10	14063800	14064199	36.9293	94.5302	96.9796	0.0395195	0.938628	108.773	98.6124	0.0114242	1
chr10	14072950	14072984	6674	Eme2	-	chr10	14071919	14075309	chr10	14072800	14072999	5.8603	32.0712	27.3881	-0.227691	0.694825	23.5523	27.2072	0.364347	0.847677
chr10	14115266	14115322	6679	Mapk8ip3	-	chr10	14113940	14116001	chr10	14115000	14115599	10.5592	11.9052	14.4854	0.286055	0.828318	7.88067	6.67109	-0.0679956	0.999642
chr10	14973912	14973937	6704	Fam173a	-	chr10	14973990	14975664	chr10	14974600	14975199	2.31021	0.226808	1.40137	2.63563	0.597142	0.14257	0
chr10	14974742	14974895	6705	Fam173a	-	chr10	14973990	14975664	chr10	14974600	14975199	39.472	57.6988	45.6328	-0.333137	0.382373	32.6296	22.3521	-0.406522	0.803871
chr10	14978189	14978219	6706	Metrn	-	chr10	14976670	14979434	chr10	14978200	14978599	5.44502	3.33596	10.427	1.64635	0.335844	5.59915	0	-10.6686	1.7319e-05
chr10	14978754	14978758	6707	Metrn	-	chr10	14976670	14979434	chr10	14978200	14978599	2.29299	0.00583568	0			0	0.139816
chr10	14978948	14978997	6708	Metrn	-	chr10	14976670	14979434	chr10	14978200	14978599	3.53094	0.644129	2.43469	1.93211	0.589445	3.97971	1.47879	-1.24929	0.801863
chr10	15117771	15117827	6723	Pigq	-	chr10	15116814	15118750	chr10	15117600	15117999	2.9526	8.23358	9.28629	0.172912	0.912917	17.8433	6.35155	-1.36525	0.0971317
chr10	16642062	16642177	6756	Crebrf	-	chr10	16642988	16644991	chr10	16644400	16644799	4.63835	0	0			0	0
chr10	16642462	16642472	6757	Crebrf	-	chr10	16642988	16644991	chr10	16644400	16644799	2.19246	0	0			0	0
chr10	16643641	16643673	6758	Crebrf	-	chr10	16642988	16644991	chr10	16644400	16644799	2.48436	0	0			0	0.177947
chr10	16644321	16644390	6759	Crebrf	-	chr10	16642988	16644991	chr10	16644400	16644799	26.6955	8.84792	3.78203	-1.22309	0.139462	7.29249	5.45675	-0.231077	0.974482
chr10	16813763	16813803	6766	Ergic1	-	chr10	16812649	16814365	chr10	16813400	16814199	3.73479	7.47118	2.6775	-1.48048	0.126846	3.48161	5.48682	0.791337	0.789563
chr10	17975881	17976048	6773	Npm1	-	chr10	17974917	17976774	chr10	17976000	17976199	111.949	445.553	567.335	0.350934	0.0106326	743.066	563.632	-0.235808	0.836868
chr10	29208078	29208156	6844	Ttc1	-	chr10	29207158	29208460	chr10	29208000	29208399	35.6339	84.4166	65.5322	-0.364266	0.209695	48.5204	36.3842	-0.252058	0.878844
chr10	29952052	29952129	6846	Ublcp1	-	chr10	29951245	29953097	chr10	29951800	29952399	21.8938	67.3584	66.2841	-0.0189905	0.976122	50.065	28.7998	-0.639987	0.300778
chr10	32284804	32284923	6864	Sgcd	-	chr10	32282777	32285359	chr10	32284600	32285399	14.7294	1.01307	0.349117	-1.5393	0.79397	6.20933	6.92309	0.350511	0.96047
chr10	38423966	38424056	6961	Hspa4	-	chr10	38422311	38425028	chr10	38423600	38424599	2.55896	40.7252	35.2673	-0.204848	0.690649	12.2433	11.6787	0.100884	0.999642
chr10	38835887	38835928	6965	Rad50	-	chr10	38835007	38836598	chr10	38835800	38835999	7.2593	9.05127	14.5847	0.692565	0.339637	14.5342	7.59802	-0.785039	0.53921
chr10	39895605	39895730	6974	Cdc42se2	-	chr10	39894159	39896388	chr10	39895400	39896199	41.4273	32.0615	23.3086	-0.457846	0.310263	46.5536	39.0723	-0.0962227	0.978677
chr10	40363527	40363672	6999	Slc36a2	-	chr10	40361460	40363677	chr10	40361600	40361799	46.743	0	0.817206			0	0
chr10	40595229	40595388	7036	Sparc	-	chr10	40588188	40595890	chr10	40593600	40593999	4068.09	7059.71	6718.88	-0.0690728	0.728534	6944.86	5788.6	-0.10967	0.96858
chr10	40595531	40595538	7037	Sparc	-	chr10	40588188	40595890	chr10	40593600	40593999	4.49279	0.489055	0			0	0
chr10	45035131	45035194	7052	Rnf187	-	chr10	45035083	45037115	chr10	45036800	45036999	2.95563	2.1186	0.989445	-1.10562	0.859362	2.90097	1.241	-1.09982	0.889024
chr10	45036501	45036526	7053	Rnf187	-	chr10	45035083	45037115	chr10	45036800	45036999	2.78626	0	1.09952			0	0.403044
chr10	45036860	45036904	7054	Rnf187	-	chr10	45035083	45037115	chr10	45036800	45036999	4.08607	13.2186	8.24443	-0.670077	0.554495	2.05608	1.51566	-0.279359	0.98246
chr10	45334575	45334664	7068	Arf1	-	chr10	45332950	45335509	chr10	45334400	45334799	111.008	503.406	415.136	-0.277431	0.116216	380.91	334.158	-0.0326092	0.999642
chr10	45928515	45928563	7073	Flcn	-	chr10	45926979	45929380	chr10	45928800	45929199	11.0923	21.7193	23.1054	0.0906051	0.912722	13.4497	15.5932	0.392777	0.884893
chr10	46337895	46337905	7081	Srebf1	-	chr10	46335592	46338459	chr10	46337600	46337999	3.65898	5.5779	7.55611	0.435356	0.770116	5.9899	2.68855	-1.0004	0.757634
chr10	46475855	46475892	7093	Tom1l2	-	chr10	46474737	46476758	chr10	46475600	46476399	10.8298	29.7899	19.6478	-0.596661	0.123491	15.5747	7.08846	-0.995264	0.417257
chr10	47227953	47228104	7109	Usp22	-	chr10	47226641	47228963	chr10	47228400	47228599	2.73644	13.6232	18.7901	0.466842	0.440488	5.65928	1.63354	-1.65487	0.451407
chr10	47320847	47320901	7113	Aldh3a2	-	chr10	47320027	47321580	chr10	47320400	47321399	5.96623	10.1752	33.3842	1.71228	0.00037185	22.0136	12.5142	-0.682342	0.583954
chr10	47921617	47921644	7130	Ulk2	-	chr10	47920740	47922774	chr10	47922000	47922599	2.48842	0	0			0	0.122962
chr10	48001331	48001354	7136	Akap10	-	chr10	47999516	48002419	chr10	48001400	48001799	2.98641	2.17965	3.8159	0.810764	0.729266	0.712072	0.90113	0.535402	1
chr10	48387714	48387771	7137	Zswim7	-	chr10	48386909	48388514	chr10	48387200	48387599	7.78152	18.8056	17.9501	-0.0620207	0.955357	16.7441	14.5208	-0.049724	0.999642
chr10	48559186	48559331	7149	Ncor1	-	chr10	48558078	48561213	chr10	48560400	48560599	2.39553	6.02522	1.77024	-1.76647	0.181248	3.07905	2.15098	-0.354071	0.972803
chr10	48560343	48560501	7150	.	-	chr10	48558078	48561213	chr10	48560400	48560599	2.95133	2.85308	3.09203	0.115858	0.971698	1.29139	2.15565	0.891852	0.974482
chr10	55186723	55186829	7171	Ndel1	-	chr10	55185456	55187650	chr10	55186600	55187199	14.585	49.9185	33.6844	-0.568766	0.137785	51.4207	60.3163	0.375046	0.692855
chr10	55742234	55742304	7181	Tmem88	-	chr10	55738579	55744491	chr10	55740200	55740399	19.0467	3.50516	144.537	5.37093	1.05991e-38	0	0
chr10	55743407	55743476	7182	Kdm6b	-	chr10	55738579	55744491	chr10	55740200	55740399	2.93138	1.56287	3.72788	1.25832	0.74358	0	0
chr10	55744344	55744518	7183	Kdm6b	-	chr10	55738579	55744491	chr10	55740200	55740399	12.6877	1.30682	35.2433	4.76233	0.0001418	0	0
chr10	55931483	55931591	7184	Wrap53	-	chr10	55930433	55934480	chr10	55932600	55932799	6.27168	8.00143	8.76836	0.140054	0.92949	7.62944	4.37333	-0.637434	0.852971
chr10	56020847	56020862	7196	Eif4a1	-	chr10	56020603	56023175	chr10	56021000	56022399	4.01741	0.486016	2.54396	2.38318	0.601095	0	0.975405	8.3617	0.358743
chr10	56022395	56022412	7197	Senp3	-	chr10	56020603	56023175	chr10	56021000	56022399	73.0357	487.823	653.377	0.423987	0.000427139	565.365	447.293	-0.18311	0.87751
chr10	56030399	56030453	7199	Senp3	-	chr10	56031306	56033014	chr10	56032800	56032999	3.8141	0.523512	1.97037			0	0.521131
chr10	56032071	56032148	7200	Senp3	-	chr10	56031306	56033014	chr10	56032800	56032999	3.15227	9.23701	12.6808	0.464723	0.698924	8.15042	7.44229	0.0121481	1
chr10	56036734	56036922	7201	Tnfsf12	-	chr10	56034190	56036270	chr10	56035600	56035999	4.94007	1.07596	0.55718	-0.953778	0.883276	0.203449	0.212258	0.274381	1
chr10	56044215	56044270	7203	Tnfsf12	-	chr10	56044120	56046147	chr10	56045400	56045799	5.59542	0.0916977	0.713032			0	0
chr10	56045300	56045409	7204	Tnfsf12	-	chr10	56044120	56046147	chr10	56045400	56045799	15.5069	2.31582	4.37141	0.921848	0.651224	1.43545	1.76287	0.454435	1
chr10	56110234	56110261	7206	Polr2a	-	chr10	56109547	56111839	chr10	56110200	56110999	2.43431	0	0			0	0
chr10	56110642	56110695	7207	Polr2a	-	chr10	56109547	56111839	chr10	56110200	56110999	16.0048	14.9901	12.0717	-0.311629	0.796	12.3489	9.77358	-0.143531	0.98246
chr10	56235198	56235342	7210	Kctd11	-	chr10	56233790	56237846	chr10	56236400	56237199	3.47877	0	0.225168			1.20536	0.773592	-0.537028	0.974482
chr10	56236734	56236836	7211	Kctd11	-	chr10	56233790	56237846	chr10	56236400	56237199	11.8237	10.9813	10.1801	-0.100134	0.960079	4.43676	3.04465	-0.431158	0.96047
chr10	56256765	56256813	7213	LOC497940	-	chr10	56255484	56259153	chr10	56256200	56256599	3.56196	3.32636	2.58768	-0.365901	0.904663	3.51173	2.89425	-0.104857	0.997388
chr10	56274643	56274766	7224	Eif5a	-	chr10	56274908	56277808	chr10	56276400	56276599	16.9006	14.1806	15.2133	0.104073	0.928657	29.9973	26.7553	-0.0104748	1
chr10	56276582	56276767	7225	Eif5a	-	chr10	56274908	56277808	chr10	56276400	56276599	330.897	1131.02	1140.71	0.0150194	0.957748	1768.42	1380.65	-0.200632	0.846369
chr10	56591999	56592007	7235	Rnasek	-	chr10	56591155	56595270	chr10	56592000	56592399	3.18602	5.02133	5.50655	0.132539	0.944932	11.6157	6.74611	-0.653465	0.73892
chr10	56592039	56592056	7236	Rnasek	-	chr10	56591155	56595270	chr10	56592000	56592399	4.77536	8.6845	2.34485	-1.88942	0.0997592	3.84736	2.24364	-0.578323	0.952417
chr10	56592268	56592334	7237	Rnasek	-	chr10	56591155	56595270	chr10	56592000	56592399	67.5877	95.7256	73.5001	-0.377967	0.0912538	79.291	44.101	-0.696748	0.150531
chr10	56593381	56593398	7238	Rnasek	-	chr10	56591155	56595270	chr10	56592000	56592399	5.06379	0	0.552485			0.135633	0.199208
chr10	56594188	56594295	7239	Rnasek	-	chr10	56591155	56595270	chr10	56592000	56592399	224.228	546.424	391.198	-0.479259	0.000590137	417.844	274.354	-0.459022	0.332152
chr10	57011927	57011931	7244	Slc25a11	-	chr10	57012648	57015330	chr10	57013800	57014199	3.59402	0	0.642146			0.101725	0
chr10	57013636	57013796	7245	Slc25a11	-	chr10	57012648	57015330	chr10	57013800	57014199	38.3827	147.545	122.27	-0.266785	0.280111	129.142	95.1983	-0.276993	0.788917
chr10	57020729	57020761	7247	Pfn1	-	chr10	57018953	57023533	chr10	57021600	57021799	3.3815	2.83851	1.84838	-0.62183	0.851578	0	0.43955
chr10	57021066	57021069	7248	Pfn1	-	chr10	57018953	57023533	chr10	57021600	57021799	1.82397	0.361697	0			0	0.502065
chr10	57021146	57021152	7249	Pfn1	-	chr10	57018953	57023533	chr10	57021600	57021799	6.71343	1.70514	3.26478	0.939281	0.762168	0.596201	3.00618	2.4165	0.680431
chr10	57021207	57021208	7250	Pfn1	-	chr10	57018953	57023533	chr10	57021600	57021799	2.65925	5.35234	1.9812	-1.43113	0.406212	2.5781	0.415052	-2.45035	0.602595
chr10	57021292	57021353	7251	Pfn1	-	chr10	57018953	57023533	chr10	57021600	57021799	372.601	1616.56	1058.96	-0.608133	3.57217e-07	1301.16	1144.87	-0.0224305	1
chr10	57021717	57021773	7252	Pfn1	-	chr10	57018953	57023533	chr10	57021600	57021799	4.0834	22.7388	25.7681	0.184019	0.802222	9.74372	5.96269	-0.531527	0.82263
chr10	57036612	57036632	7255	Spag7	-	chr10	57035284	57038147	chr10	57036400	57037199	38.3612	162.447	128.162	-0.342209	0.275379	115.838	90.0377	-0.213128	0.860058
chr10	57037149	57037277	7256	Spag7	-	chr10	57035284	57038147	chr10	57036400	57037199	4.42868	0.213847	0.0125093			0	0.293744
chr10	57362987	57362992	7261	C1qbp	-	chr10	57362705	57364073	chr10	57363800	57364199	2.28609	0.542952	0.754661			1.08506	0.00636965
chr10	57363741	57363831	7262	C1qbp	-	chr10	57362705	57364073	chr10	57363800	57364199	3.8003	46.3562	48.0809	0.0570394	0.947641	7.38883	7.67159	0.207394	0.988573
chr10	57398533	57398567	7264	Derl2	-	chr10	57397744	57399947	chr10	57398800	57399199	30.964	57.1743	37.1623	-0.62023	0.0268833	60.4079	51.7857	-0.0700222	0.985824
chr10	61298753	61298775	7295	Pafah1b1	-	chr10	61297534	61299990	chr10	61298600	61299799	2.30209	4.36166	7.94602	0.869926	0.552243	3.07515	3.49097	0.319921	0.983911
chr10	61298950	61298984	7296	Pafah1b1	-	chr10	61297534	61299990	chr10	61298600	61299799	5.94695	11.9658	11.2591	-0.0780481	0.959422	11.1082	6.49898	-0.595869	0.785573
chr10	61299236	61299307	7297	Pafah1b1	-	chr10	61297534	61299990	chr10	61298600	61299799	17.154	146.476	127.88	-0.192133	0.485921	38.6219	33.5572	-0.040558	1
chr10	61734896	61734916	7301	Ovca2	-	chr10	61734213	61735607	chr10	61735000	61735199	7.32188	18.506	30.6551	0.727794	0.140719	28.3047	21.8073	-0.233327	0.942974
chr10	61904557	61904617	7305	Rpa1	-	chr10	61903548	61905412	chr10	61904600	61904999	3.69219	12.3731	11.1335	-0.148772	0.912501	28.1405	13.3117	-0.926025	0.343205
chr10	62511946	62512064	7329	Ssh2	-	chr10	62509337	62512467	chr10	62511800	62511999	8.53506	0.351508	3.21055	3.19008	0.383131	2.6181	0.685859	-1.73042	0.824918
chr10	63458299	63458323	7335	Timm22	-	chr10	63457350	63458701	chr10	63458600	63458799	36.9156	61.8906	64.0566	0.0512606	0.925384	59.0163	41.9496	-0.324178	0.845667
chr10	63615987	63616050	7336	Mrm3	-	chr10	63615329	63616895	chr10	63615800	63616199	7.35388	13.5238	14.6207	0.12165	0.918512	13.4182	9.30207	-0.369312	0.915623
chr10	63637561	63637624	7337	Dbil5	-	chr10	63637200	63638597	chr10	63637200	63637799	6.53948	1.34789	3.41851	1.35323	0.808981	2.0219	0.64476	-1.46761	0.878844
chr10	64119075	64119094	7360	Ywhae	-	chr10	64120020	64122508	chr10	64121600	64122199	2.57563	0	0			0	0
chr10	64121688	64121860	7361	Ywhae	-	chr10	64120020	64122508	chr10	64121600	64122199	300.196	420.322	416.858	-0.00941451	0.978443	332.019	232.885	-0.361811	0.544678
chr10	64228691	64228848	7375	Inpp5k	-	chr10	64227624	64229541	chr10	64228600	64229199	10.7112	36.4671	37.5303	0.0389135	0.967078	23.6496	20.7775	-0.0299308	1
chr10	65837626	65837817	7419	Ift20	-	chr10	65836837	65839502	chr10	65837400	65837799	136.23	97.8531	97.9059	0.00251497	0.997573	99.7246	63.8787	-0.479523	0.514447
chr10	66127877	66127958	7443	Sdf2	-	chr10	66128802	66130727	chr10	66129800	66129999	3.59583	0	0			0.272179	0.311407	0.487795	1
chr10	66129588	66129638	7444	Sdf2	-	chr10	66128802	66130727	chr10	66129800	66129999	49.3291	147.076	125.963	-0.222794	0.337884	111.841	86.3241	-0.223518	0.873252
chr10	66129867	66129870	7445	Sdf2	-	chr10	66128802	66130727	chr10	66129800	66129999	4.38122	3.6204	2.87621	-0.317469	0.915389	1.55801	1.40027	0.0237998	1
chr10	66185876	66185890	7450	Rab34	-	chr10	66185708	66187448	chr10	66186600	66186999	3.29617	0	0.18764			0.0904219	1.15249	3.72267	0.748895
chr10	66186649	66186682	7451	Rab34	-	chr10	66185708	66187448	chr10	66186600	66186999	6.93359	21.7216	32.7556	0.596121	0.294974	4.96619	10.3752	1.19173	0.573373
chr10	66186950	66186989	7452	Rab34	-	chr10	66185708	66187448	chr10	66186600	66186999	11.7257	50.9975	40.8994	-0.314973	0.36013	54.8187	50.4335	0.0421627	1
chr10	66195483	66195568	7453	Tlcd1	-	chr10	66194797	66198128	chr10	66195400	66195799	15.6006	1.23122	0.733881	-0.752504	0.912501	4.37118	4.11404	0.101334	1
chr10	66944961	66944996	7468	Utp6	-	chr10	66943996	66945665	chr10	66945000	66945199	4.35428	8.10565	9.15501	0.177025	0.900474	11.8614	5.85078	-0.857558	0.504716
chr10	69765352	69765396	7477	Gm11423	-	chr10	69764202	69766708	chr10	69765400	69765599	2.24925	0.510718	0.283282	-0.852475	0.90323	0.661005	0.00683125
chr10	72450009	72450106	7508	Appbp2	-	chr10	72448630	72451024	chr10	72449800	72450399	4.42729	4.80759	5.92604	0.306647	0.872069	6.26584	2.45206	-1.1873	0.789563
chr10	74576512	74576581	7518	Mrps23	-	chr10	74576572	74578686	chr10	74577200	74577599	3.47846	0.798095	0.700523	-0.1941	0.983452	0.942524	0.631357	-0.381277	0.978677
chr10	74577358	74577461	7519	Mrps23	-	chr10	74576572	74578686	chr10	74577200	74577599	49.993	111.081	132.703	0.258082	0.369416	96.8197	81.7172	-0.0859521	0.978677
chr10	75069950	75070067	7532	Supt4h1	-	chr10	75069323	75071220	chr10	75070000	75070399	101.249	157.458	143.047	-0.135975	0.581383	146.834	129.328	-0.0192557	1
chr10	75230391	75230466	7535	Sept4	-	chr10	75228973	75230720	chr10	75230200	75230399	20.6252	3.11327	20.5862	2.72329	1.19325e-07	48.4431	20.8299	-1.10913	0.161803
chr10	76292050	76292111	7545	Rnft1	-	chr10	76291289	76292950	chr10	76291800	76292399	12.8101	20.2422	21.1213	0.0636524	0.947641	13.5334	13.6185	0.155791	0.983911
chr10	81417829	81417943	7569	Utp18	-	chr10	81416847	81419436	chr10	81417200	81417599	6.23303	16.7273	15.3516	-0.121093	0.915389	30.0602	25.9239	-0.0564913	0.996517
chr10	81496403	81496514	7584	Nme1	-	chr10	81495654	81496954	chr10	81496400	81496799	116.031	546.915	323.357	-0.755021	6.92329e-08	572.236	497.478	-0.0500382	0.988573
chr10	81859787	81859958	7597	Luc7l3	-	chr10	81858812	81860739	chr10	81859800	81860399	51.663	102.185	110.23	0.112595	0.774799	60.4492	32.9945	-0.711235	0.18781
chr10	82561720	82561721	7603	.	-	chr10	82559992	82569685	chr10	82560400	82560799	2.67081	0	0			0	0.317763
chr10	82663744	82663817	7607	Pdk2	-	chr10	82662504	82664784	chr10	82664000	82664199	19.0624	60.5972	23.1931	-1.38045	2.66837e-06	11.6824	12.2163	0.215553	0.970765
chr10	83216622	83216639	7616	Ngfr	-	chr10	83214077	83216850	chr10	83216400	83216599	7.80794	2621.53	794.369	-1.72038	1.80374e-56	786.009	1.50695	-8.86737	6.7045e-73
chr10	83701830	83701857	7620	Atp5mc1	-	chr10	83702522	83704374	chr10	83704000	83704399	2.22906	0.766534	2.45624	1.66458	0.733356	2.72687	0.971715	-1.33498	0.789563
chr10	83702835	83702842	7621	Atp5mc1	-	chr10	83702522	83704374	chr10	83704000	83704399	7.82934	19.1999	16.168	-0.247205	0.761479	26.4288	19.8154	-0.259653	0.920046
chr10	83703401	83703494	7622	Atp5mc1	-	chr10	83702522	83704374	chr10	83704000	83704399	339.748	537.435	646.221	0.268246	0.0920074	948.435	723.673	-0.234404	0.789563
chr10	83703719	83703738	7623	Atp5mc1	-	chr10	83702522	83704374	chr10	83704000	83704399	2.8265	0.0947584	1.52305			0.168492	0.0142501
chr10	84580982	84581111	7635	Cdk5rap3	-	chr10	84580220	84581138	chr10	84580400	84581399	24.6233	64.0492	61.8577	-0.0463553	0.939892	68.7517	51.076	-0.269211	0.846369
chr10	84706426	84706469	7640	Sp2	-	chr10	84705034	84707547	chr10	84706000	84706599	5.01266	9.80679	10.8773	0.155787	0.908194	5.47952	4.80862	-0.00779008	1
chr10	85499520	85499618	7665	Cwc25	-	chr10	85498746	85500121	chr10	85499400	85499799	18.8136	35.5831	39.3545	0.147389	0.828318	20.2596	15.1577	-0.247281	0.942598
chr10	85513866	85513971	7667	Rpl23	-	chr10	85513147	85515393	chr10	85514400	85514999	15.8578	13.0342	22.5641	0.796488	0.102888	18.1694	14.1997	-0.184688	0.967681
chr10	85514332	85514395	7668	Rpl23	-	chr10	85513147	85515393	chr10	85514400	85514999	12.0939	20.1462	30.7575	0.613411	0.159398	28.3716	19.9723	-0.357281	0.811459
chr10	85514839	85514897	7669	Rpl23	-	chr10	85513147	85515393	chr10	85514400	85514999	326.594	828.127	1032.9	0.32194	0.0157583	1044.2	809.344	-0.206012	0.863906
chr10	86480521	86480539	7693	Nr1d1	-	chr10	86480335	86480651	chr10	86480400	86480599	1.82397	0	0			0	0
chr10	86481155	86481176	7694	Nr1d1	-	chr10	86480335	86480651	chr10	86480400	86480599	4.53079	0.528904	0			0	0.383895	6.88644	0.680431
chr10	86487050	86487128	7696	Nr1d1	-	chr10	86482868	86487685	chr10	86485800	86486199	3.85641	9.51574	2.59862	-1.8747	0.043581	0.155531	1.77508	3.63033	0.583954
chr10	86749489	86749633	7697	.	-	chr10	86746191	86750713	chr10	86747800	86748199	2.98926	0	0			0	0
chr10	88100657	88100686	7719	Jup	-	chr10	88098878	88101176	chr10	88100000	88100999	2.42867	11.359	19.6717	0.79108	0.142956	0.702291	6.9892	3.44707	0.00528678
chr10	88236054	88236118	7734	Acly	-	chr10	88233029	88236841	chr10	88235800	88236199	14.3576	49.026	110.256	1.17034	1.43227e-10	45.506	15.2172	-1.44029	0.00935125
chr10	88292887	88293004	7735	Dnajc7	-	chr10	88292739	88293973	chr10	88292800	88293199	21.2733	9.37948	11.2286	0.264843	0.813838	2.51709	0.62728	-1.8079	0.695421
chr10	88293189	88293208	7736	Dnajc7	-	chr10	88292739	88293973	chr10	88292800	88293199	2.80662	0.323562	0			0.88134	0
chr10	88293749	88293798	7737	Dnajc7	-	chr10	88292739	88293973	chr10	88292800	88293199	5.39138	1.98736	1.74595	-0.191763	0.962489	0.86838	0.500249	-0.71946	0.96047
chr10	88294024	88294065	7738	Dnajc7	-	chr10	88292739	88293973	chr10	88292800	88293199	13.5569	0.511937	0			0	0
chr10	88638652	88638740	7760	Stat3	-	chr10	88638201	88639615	chr10	88638800	88639399	10.5236	97.2883	104.697	0.107216	0.773425	92.7769	73.3296	-0.191613	0.898548
chr10	88669945	88669950	7780	Cavin1	-	chr10	88664596	88672517	chr10	88671400	88672199	2.86624	0	0			0	0.403044
chr10	88671450	88671623	7781	Cavin1	-	chr10	88664596	88672517	chr10	88671400	88672199	16.1296	23.266	10.7167	-1.11855	0.009611	41.388	50.3038	0.426252	0.657192
chr10	88710363	88710379	7783	.	-	chr10	88709594	88712409	chr10	88710400	88710799	2.39807	0	0.517053			0	0
chr10	88803713	88803747	7784	Psmc3ip	-	chr10	88803047	88804469	chr10	88803600	88804399	13.8715	12.6999	10.0426	-0.341683	0.757647	26.3339	12.7573	-0.887338	0.311657
chr10	88938360	88938447	7789	Ezh1	-	chr10	88937346	88938837	chr10	88938000	88938599	33.1422	14.904	12.39	-0.268821	0.820528	6.08323	5.92268	0.0957175	1
chr10	89024146	89024301	7796	Becn1	-	chr10	89023028	89024581	chr10	89024400	89024599	34.3313	127.125	126.761	-0.00167838	0.999336	92.6807	70.4469	-0.226517	0.884893
chr10	89171588	89171624	7811	Vat1	-	chr10	89170503	89172862	chr10	89171400	89171799	12.3794	8.00143	20.145	1.32883	0.0466278	8.2698	2.14882	-1.81479	0.219677
chr10	89172111	89172243	7812	Vat1	-	chr10	89170503	89172862	chr10	89171400	89171799	2.63186	5.88371	3.77454	-0.644257	0.694014	4.31619	7.61808	1.01483	0.607326
chr10	89708690	89708884	7817	Dusp3	-	chr10	89707102	89709448	chr10	89708800	89708999	25.4333	94.3521	98.1893	0.0619497	0.915389	42.4016	36.0508	-0.0909868	0.978677
chr10	89883399	89883506	7819	Tmem101	-	chr10	89882709	89883864	chr10	89883400	89883799	13.4212	23.7475	50.6211	1.09075	0.000908131	28.9464	23.8152	-0.129217	0.978035
chr10	90047253	90047276	7831	Ubtf	-	chr10	90048242	90050039	chr10	90049000	90049599	2.46745	0.650269	0.391959	-0.732907	0.932104	0	0
chr10	90049588	90049625	7832	Ubtf	-	chr10	90048242	90050039	chr10	90049000	90049599	2.3482	0.655748	0.37111	-0.824015	0.904513	1.17068	0.706138	-0.514605	0.974482
chr10	90049999	90050028	7833	Ubtf	-	chr10	90048242	90050039	chr10	90049000	90049599	5.98409	8.19522	3.01148	-1.43694	0.117525	7.85766	5.89005	-0.299142	0.954559
chr10	90446996	90447164	7851	Ccdc43	-	chr10	90446233	90448018	chr10	90447000	90447399	10.6566	27.6695	34.4265	0.318859	0.453319	19.4568	14.3258	-0.294874	0.898548
chr10	90756300	90756353	7859	Eftud2	-	chr10	90755587	90757234	chr10	90756200	90756599	18.282	63.2084	86.9262	0.460791	0.0917837	59.4711	30.4207	-0.801835	0.225815
chr10	90971568	90971703	7872	.	-	chr10	90970931	90974421	chr10	90972000	90972799	4.81984	0.193584	0.800964	2.03811	0.758333	0	0.637371	7.60648	0.514602
chr10	90988492	90988494	7873	.	-	chr10	90987919	90990037	chr10	90988800	90989599	3.38737	0	0			0	0
chr10	92364401	92364469	7888	Cdc27	-	chr10	92363368	92365152	chr10	92364000	92364399	11.2413	38.6529	39.3697	0.0316167	0.960195	34.2098	24.7758	-0.288057	0.889024
chr10	94555415	94555506	7914	Tex2	-	chr10	94554376	94556101	chr10	94555600	94555999	2.44649	6.11109	6.10422	-0.00155107	1	1.89977	2.2124	0.436037	0.994544
chr10	94724600	94724638	7918	Polg2	-	chr10	94723856	94725427	chr10	94724400	94724999	4.32275	2.01769	3.49218	0.79535	0.803166	4.02367	1.00897	-1.85079	0.534342
chr10	94725763	94725772	7919	Polg2	-	chr10	94723856	94725427	chr10	94724400	94724999	4.0285	4.80002	3.14871	-0.603479	0.759574	1.06428	1.16092	0.277578	1
chr10	94726071	94726087	7920	Ddx5	-	chr10	94723856	94725427	chr10	94724400	94724999	4.54896	0.267117	0.577562	1.10927	0.868532	0.593021	0.639713	0.255874	1
chr10	94726124	94726126	7921	Ddx5	-	chr10	94723856	94725427	chr10	94724400	94724999	3.49736	0	0.683598			0	0.291907	6.54334	0.731593
chr10	94726275	94726285	7922	Ddx5	-	chr10	94723856	94725427	chr10	94724400	94724999	2.81025	1.30737	0.921521			0	0.136625
chr10	94726335	94726338	7923	Ddx5	-	chr10	94723856	94725427	chr10	94724400	94724999	2.79176	0.840338	0			0	0
chr10	94730650	94730679	7936	Ddx5	-	chr10	94731341	94735398	chr10	94733200	94734799	3.11111	5.32895	1.32678	-1.97616	0.458037	3.72076	1.266	-1.37549	0.722063
chr10	94732138	94732202	7937	Ddx5	-	chr10	94731341	94735398	chr10	94733200	94734799	2.78589	4.6522	4.98878	0.101596	0.961063	4.66183	2.57254	-0.708805	0.874533
chr10	94733562	94733575	7938	Ddx5	-	chr10	94731341	94735398	chr10	94733200	94734799	19.4552	167.635	123.603	-0.435073	0.0285778	78.7906	79.1001	0.158394	0.945754
chr10	94734222	94734243	7939	Ddx5	-	chr10	94731341	94735398	chr10	94733200	94734799	2.89576	8.27573	9.70119	0.235624	0.863655	5.25103	3.56367	-0.416351	0.96047
chr10	96280740	96280742	8004	Prkca	-	chr10	96279099	96280213	chr10	96279200	96279599	2.27996	0	0			0	0
chr10	97614741	97614851	8012	Wipi1	-	chr10	97613409	97615635	chr10	97613400	97613799	23.4637	52.6088	84.5663	0.68812	0.000592269	66.2397	35.878	-0.75182	0.116813
chr10	98100914	98100983	8056	Abca8a	-	chr10	98100643	98103217	chr10	98101600	98101999	3.4155	0	0			0	0
chr10	98101744	98101832	8057	Abca8a	-	chr10	98100643	98103217	chr10	98101600	98101999	2.09206	0	0			0	0
chr10	98102678	98102745	8058	Abca8a	-	chr10	98100643	98103217	chr10	98101600	98101999	29.3391	0	0.90417			2.38504	0	-9.42957	0.0104748
chr10	101879593	101879784	8066	Fam104a	-	chr10	101878369	101881030	chr10	101879400	101879799	63.296	127.326	145.672	0.19534	0.441722	151.154	87.1676	-0.634723	0.150188
chr10	103761258	103761424	8128	Itgb4	-	chr10	103758260	103762313	chr10	103761400	103761599	48.9426	1.07602	4.30205	2.00381	0.422378	0	0
chr10	103761509	103761516	8129	Itgb4	-	chr10	103758260	103762313	chr10	103761400	103761599	2.39977	0	0			0	0
chr10	103834225	103834269	8132	Smim5	-	chr10	103832673	103834659	chr10	103834400	103835199	7.91821	5.70297	14.0444	1.30466	0.0468198	11.9844	0.00712506	-10.1124	4.40695e-14
chr10	103926617	103926645	8134	Tsen54	-	chr10	103925730	103936428	chr10	103926400	103926799	2.98853	6.31635	7.71511	0.285414	0.908194	10.0485	10.4131	0.205207	0.978677
chr10	104162655	104162700	8139	Nup85	-	chr10	104161780	104163571	chr10	104162600	104163199	8.80597	14.9537	19.2041	0.368295	0.620751	35.0427	21.9015	-0.521258	0.740876
chr10	104313507	104313578	8141	.	-	chr10	104312591	104314815	chr10	104313800	104313999	4.10049	1.12124	1.49616	0.420393	0.94294	0.845606	0	-7.94649	0.0620117
chr10	104566611	104566656	8146	Tmem104	-	chr10	104564440	104568026	chr10	104566600	104566999	4.51522	4.38742	11.195	1.35948	0.0875228	4.3436	9.04895	1.20291	0.412477
chr10	104590539	104590543	8149	Slc9a3r1	-	chr10	104588141	104591340	chr10	104590200	104590599	13.132	25.377	49.615	0.971018	0.000309573	41.7268	42.5313	0.166052	0.96047
chr10	106420397	106420453	8184	Tmc6	-	chr10	106419735	106424405	chr10	106420400	106420999	2.40838	2.16655	3.72128	0.780042	0.801269	1.19132	0.290103	-1.78641	0.831963
chr10	106421458	106421521	8185	Tmc6	-	chr10	106419735	106424405	chr10	106420400	106420999	46.4441	83.838	103.338	0.302489	0.251083	67.1419	40.0054	-0.575516	0.46565
chr10	106916340	106916382	8190	Cyth1	-	chr10	106914614	106917162	chr10	106916200	106916599	10.3683	11.1777	6.84203	-0.697512	0.589445	6.3994	2.15155	-1.39432	0.670289
chr10	106959173	106959249	8194	Usp36	-	chr10	106957814	106960028	chr10	106959000	106959399	2.93903	6.82069	3.92586	-0.792817	0.489677	3.94864	6.58906	0.881906	0.685299
chr10	107080530	107080571	8230	Cant1	-	chr10	107079582	107081010	chr10	107080400	107080999	4.89788	19.4356	12.8079	-0.592827	0.373557	15.2167	12.0496	-0.162393	0.978111
chr10	107764453	107764505	8231	Cbx8	-	chr10	107763683	107765656	chr10	107764200	107764599	5.90737	10.6721	9.68322	-0.141301	0.915938	16.7324	12.6084	-0.231927	0.96047
chr10	108036876	108037063	8237	Eif4a3	-	chr10	108035964	108037900	chr10	108036200	108037199	47.7449	156.225	176.556	0.180242	0.536871	175.538	132.094	-0.265043	0.778803
chr10	108788984	108789027	8243	Aatk	-	chr10	108788673	108800093	chr10	108795800	108796799	2.69845	1.20176	4.27003	1.83403	0.383269	0.803575	0
chr10	108790394	108790395	8244	Aatk	-	chr10	108788673	108800093	chr10	108795800	108796799	2.25391	0	0			0.463412	0
chr10	108794800	108794812	8245	Aatk	-	chr10	108788673	108800093	chr10	108795800	108796799	2.09757	0	0.480424			1.4861	0	-8.75969	0.0251202
chr10	108794912	108794937	8246	Aatk	-	chr10	108788673	108800093	chr10	108795800	108796799	3.30346	0.00583568	2.38754	8.2607	0.00398256	1.39795	0	-8.68005	0.0276538
chr10	108795143	108795166	8247	Aatk	-	chr10	108788673	108800093	chr10	108795800	108796799	2.25561	0.00648022	1.39538	7.44289	0.00854332	0	0
chr10	108795327	108795353	8248	Aatk	-	chr10	108788673	108800093	chr10	108795800	108796799	3.46634	0.0203773	0.915487	5.31524	0.0822184	0.28514	0
chr10	108796025	108796151	8249	Aatk	-	chr10	108788673	108800093	chr10	108795800	108796799	47.2646	44.1029	117.098	1.40956	3.36264e-13	54.5895	0.00712506	-12.3025	4.60743e-61
chr10	108799089	108799284	8250	Aatk	-	chr10	108788673	108800093	chr10	108795800	108796799	46.5285	2.95302	107.384	5.18619	5.20848e-08	25.2673	0.0127105	-10.4212	6.70552e-29
chr10	108969875	108969958	8257	2810410L24Rik	-	chr10	108968969	108972048	chr10	108970600	108971599	4.99441	1.83515	3.97827	1.12727	0.661105	1.78525	0.143456	-3.46203	0.551066
chr10	108971291	108971297	8258	2810410L24Rik	-	chr10	108968969	108972048	chr10	108970600	108971599	2.44437	3.41304	3.89033	0.193396	0.943793	3.76012	0.539669	-2.65353	0.624095
chr10	109014398	109014532	8259	.	-	chr10	109011861	109014845	chr10	109012800	109013199	15.9275	12.2287	25.0721	1.04091	0.0402207	3.54716	0.300575	-3.40341	0.449587
chr10	109223512	109223600	8272	Oxld1	-	chr10	109222810	109224531	chr10	109223400	109223799	11.195	10.9476	12.9599	0.241303	0.839591	4.85364	3.763	-0.257182	0.974482
chr10	109339833	109339956	8290	P4hb	-	chr10	109339810	109342330	chr10	109341000	109341399	4.80004	2.67117	1.66629	-0.689812	0.877859	9.95536	8.64963	-0.0498852	1
chr10	109341110	109341196	8291	P4hb	-	chr10	109339810	109342330	chr10	109341000	109341399	12.4189	63.7179	41.162	-0.626459	0.0498761	122.123	101.188	-0.136397	0.967681
chr10	109347767	109347773	8295	Arhgdia	-	chr10	109348748	109351205	chr10	109350400	109350799	4.2012	1.2835	0			3.74398	0.935989	-1.76546	0.70293
chr10	109347801	109347803	8296	Arhgdia	-	chr10	109348748	109351205	chr10	109350400	109350799	4.29264	2.22278	4.73484	1.10401	0.55774	4.19609	4.10371	0.110051	1
chr10	109347895	109347905	8297	Arhgdia	-	chr10	109348748	109351205	chr10	109350400	109350799	6.44614	13.9818	14.4763	0.065145	0.971698	28.5671	19.48	-0.40884	0.753931
chr10	109348058	109348066	8298	Arhgdia	-	chr10	109348748	109351205	chr10	109350400	109350799	6.09916	7.70196	5.58571	-0.463816	0.709818	19.4895	13.0827	-0.424824	0.833993
chr10	109348270	109348278	8299	Arhgdia	-	chr10	109348748	109351205	chr10	109350400	109350799	4.63998	1.49296	1.4018	-0.0862506	0.985677	6.76129	2.72736	-1.22648	0.587832
chr10	109348341	109348350	8300	Arhgdia	-	chr10	109348748	109351205	chr10	109350400	109350799	3.91616	0	0.914389			3.19434	2.27041	-0.313883	0.977268
chr10	109348379	109348388	8301	Arhgdia	-	chr10	109348748	109351205	chr10	109350400	109350799	5.07537	2.92451	0.867099	-1.72746	0.657221	2.66278	4.06275	0.81882	0.96776
chr10	109348582	109348596	8302	Arhgdia	-	chr10	109348748	109351205	chr10	109350400	109350799	3.05453	1.50307	2.74739	0.866254	0.762241	2.1884	2.65255	0.408811	0.983911
chr10	109348734	109348736	8303	Arhgdia	-	chr10	109348748	109351205	chr10	109350400	109350799	2.06479	0	0.145942			1.02855	0.532837	-0.774221	0.96047
chr10	109348775	109348794	8304	Arhgdia	-	chr10	109348748	109351205	chr10	109350400	109350799	3.19195	2.15425	1.16483	-0.88038	0.863506	3.56039	2.78611	-0.207248	0.983911
chr10	109349362	109349370	8305	Arhgdia	-	chr10	109348748	109351205	chr10	109350400	109350799	2.44382	0.437676	0.17611			1.4905	1.26433	-0.143479	0.99042
chr10	109349418	109349438	8306	Arhgdia	-	chr10	109348748	109351205	chr10	109350400	109350799	2.82146	1.10145	0.0237773	-5.44955	0.0992969	1.57669	1.24693	-0.0874405	0.997388
chr10	109350607	109350699	8307	Arhgdia	-	chr10	109348748	109351205	chr10	109350400	109350799	246.111	656.578	500.539	-0.389831	0.00465437	661.079	529.166	-0.168977	0.88982
chr10	109388650	109388796	8312	Pcyt2	-	chr10	109387172	109389189	chr10	109388800	109389199	41.305	92.9899	97.9138	0.0774391	0.862823	71.04	69.878	0.132471	0.96047
chr10	109389784	109389785	8313	Sirt7	-	chr10	109387172	109389189	chr10	109388800	109389199	1.98031	0	0			0	0
chr10	109395772	109395804	8314	Sirt7	-	chr10	109395001	109396232	chr10	109394800	109395999	17.2234	18.691	24.0013	0.368922	0.597495	37.3692	35.1915	0.0746634	0.994544
chr10	109485545	109485642	8317	Stra13	-	chr10	109484591	109486536	chr10	109484600	109484999	26.2961	58.0084	56.9336	-0.0239045	0.963465	93.0115	54.2014	-0.611801	0.267707
chr10	109570535	109570585	8320	Dus1l	-	chr10	109569465	109571232	chr10	109570400	109570799	13.121	25.0893	23.0816	-0.116132	0.877859	17.4436	18.9587	0.260922	0.941468
chr10	110018388	110018485	8347	Cybc1	-	chr10	110017252	110018927	chr10	110018400	110018599	6.20219	31.6147	26.2508	-0.267882	0.60511	30.2282	24.0541	-0.180713	0.954559
chr10	110141268	110141355	8350	Wdr45b	-	chr10	110140063	110141980	chr10	110141400	110141799	9.77705	47.7126	48.9729	0.0397852	0.946994	60.0593	33.8166	-0.675695	0.215229
chr11	3097171	3097266	8355	Vgll3	+	chr11	3096547	3101279	chr11	3097000	3097399	2.54926	9.6848	10.2669	0.0866004	0.948518	33.3161	42.0932	0.494222	0.645409
chr11	17817059	17817216	8359	.	+	chr11	17816068	17817852	chr11	17817000	17817399	4.65805	2.64764	7.33261	1.47647	0.687648	0.790614	0.960278	0.322873	1
chr11	19706593	19706690	8368	Mir99a	+	chr11	19702606	19708367	chr11	19707600	19707799	3.83302	0	0			0	0
chr11	19742880	19742913	8370	.	+	chr11	19742908	19743058	chr11	19742600	19743199	2.13011	0	0			0	0
chr11	27889809	27889867	8385	Jam2	+	chr11	27889081	27890128	chr11	27889400	27889799	2.07309	10.7402	6.54771	-0.708922	0.498925	7.54585	8.17589	0.237307	0.978468
chr11	30726680	30726755	8390	Usp16	+	chr11	30725483	30727738	chr11	30726400	30726799	25.6613	58.4045	48.8993	-0.257019	0.632862	57.2598	72.9095	0.504238	0.42813
chr11	34504847	34504884	8400	.	+	chr11	34504007	34505777	chr11	34505400	34506199	3.34497	0.0893371	7.65635	6.42105	0.000428356	2.29838	2.51394	0.277705	1
chr11	35415331	35415456	8419	Son	+	chr11	35413620	35416428	chr11	35414400	35414999	534.225	467.883	365.022	-0.356789	0.02506	169.436	154.71	0.0182199	1
chr11	36054344	36054453	8446	Smim11	+	chr11	36053736	36055404	chr11	36054200	36054999	34.1811	75.9217	84.7843	0.161035	0.710402	72.1288	49.5546	-0.38253	0.672048
chr11	38186063	38186117	8452	Ttc3	+	chr11	38185069	38187464	chr11	38185400	38185599	17.5763	35.1628	25.9685	-0.43581	0.2468	26.0242	25.7398	0.118792	0.985286
chr11	47484197	47484284	8510	.	+	chr11	47482635	47484802	chr11	47484000	47484399	5.34715	1.71021	2.65478	0.632163	0.846546	1.42509	0.50999	-1.37557	0.877823
chr11	48594511	48594615	8523	Tbc1d23	+	chr11	48594043	48595647	chr11	48594400	48594799	15.3308	20.2957	16.0101	-0.34737	0.773556	13.0368	16.1046	0.433754	0.831636
chr11	48655055	48655113	8530	Nit2	+	chr11	48654689	48656107	chr11	48655000	48655399	58.9408	70.36	83.4786	0.248952	0.344056	119.655	98.0528	-0.141383	0.952469
chr11	50228961	50229031	8536	Trmt10c	+	chr11	50228335	50229714	chr11	50228800	50229199	7.35843	24.48	17.4525	-0.482602	0.322767	25.8011	24.5534	0.0866191	0.994544
chr11	50237651	50237713	8537	Pcnp	+	chr11	50236855	50239007	chr11	50237400	50237999	77.7266	135.731	113.781	-0.253504	0.336093	112.091	103.013	0.0199011	1
chr11	53964442	53964631	8548	Alcam	+	chr11	53962917	53968036	chr11	53964200	53964599	2.14926	15.9175	29.747	0.909439	0.0634694	54.056	48.5536	-0.0221321	1
chr11	60882665	60882676	8578	Qtrtd1	+	chr11	60881806	60883241	chr11	60882200	60882799	3.15759	0.229986	1.06097			0.37299	1.46825	2.04551	0.948158
chr11	65638449	65638509	8592	Atp6v1a	+	chr11	65636325	65639381	chr11	65638000	65638399	2.99187	52.8654	43.1976	-0.291686	0.457327	29.6769	31.4225	0.231034	0.926922
chr11	66874181	66874264	8594	Gsk3b	+	chr11	66871407	66877192	chr11	66872200	66873599	2.1389	0.295471	0			0.327779	0
chr11	67357092	67357139	8605	Tmem39a	+	chr11	67356470	67358262	chr11	67356800	67357399	4.66138	6.04338	14.8068	1.2928	0.0625973	9.27257	13.6221	0.69757	0.678718
chr11	67686067	67686068	8607	Igsf11	+	chr11	67685139	67686842	chr11	67686800	67686999	2.05848	0	0			0	0
chr11	67750982	67751034	8611	Igsf11	+	chr11	67751003	67751471	chr11	67750400	67751199	9.51617	1.80742	2.5094	0.472922	0.9252	0.116648	0
chr11	70705690	70705712	8616	Fam162a	+	chr11	70705121	70707168	chr11	70706000	70706199	6.27532	3.9959	3.78324	-0.0865342	0.97576	0.816672	1.91366	1.27948	0.974482
chr11	70706121	70706219	8617	Fam162a	+	chr11	70705121	70707168	chr11	70706000	70706199	99.9285	121.216	185.211	0.612285	0.000721732	389	255.022	-0.451778	0.436109
chr11	74235833	74235912	8636	Rubcn	+	chr11	74235501	74237371	chr11	74235600	74235999	14.2571	38.0689	17.0294	-1.15615	0.00036951	9.40461	6.30629	-0.415247	0.898548
chr11	75013593	75013693	8647	Pigx	+	chr11	75012666	75014402	chr11	75013000	75013599	17.4393	58.8543	54.0043	-0.120273	0.843707	26.8982	37.5538	0.618924	0.627324
chr11	75034304	75034444	8648	Pak2	+	chr11	75034096	75035909	chr11	75034000	75034399	58.7116	165.247	119.32	-0.466515	0.0112838	83.9042	83.0748	0.130369	0.978111
chr11	76151913	76151990	8675	Acap2	+	chr11	76151520	76153568	chr11	76151600	76152199	5.96502	59.9609	21.2037	-1.49853	3.48074e-06	4.2039	4.90461	0.364084	0.974602
chr11	76764202	76764266	8684	Lsg1	+	chr11	76763544	76764875	chr11	76763800	76763999	4.51771	9.41572	12.3446	0.391481	0.734949	9.96549	11.4848	0.356549	0.954559
chr11	83123928	83123944	8711	Il1rap	+	chr11	83123211	83125099	chr11	83123800	83123999	6.40731	13.5322	15.6127	0.209312	0.809559	38.9125	6.06569	-2.4953	1.73271e-05
chr11	84396711	84396760	8720	Rfc4	+	chr11	84395788	84397270	chr11	84396600	84396799	10.8067	12.3527	21.9252	0.830579	0.15378	52.823	40.6664	-0.224874	0.94431
chr11	84845799	84845974	8721	Tbccd1	+	chr11	84844713	84846847	chr11	84845600	84845799	4.80185	15.6744	14.1893	-0.145144	0.911837	14.1925	9.68876	-0.394074	0.870302
chr11	85461968	85462119	8724	Tra2b	+	chr11	85461496	85463730	chr11	85461800	85462399	33.7121	155.55	156.645	0.0122588	0.974666	170.845	128.286	-0.268414	0.788934
chr11	87460812	87460922	8734	Abcc5	+	chr11	87460335	87462853	chr11	87460400	87460999	27.3999	46.6077	24.6054	-0.923194	0.00461662	7.77469	12.3156	0.814191	0.650261
chr11	87581635	87581682	8738	Parl	+	chr11	87581136	87582605	chr11	87581200	87581599	26.8887	52.405	48.777	-0.0990279	0.863506	34.3008	38.2274	0.30669	0.849141
chr11	89378510	89378660	8741	Mrpl40	+	chr11	89376639	89379268	chr11	89377200	89377599	23.28	43.3108	59.6183	0.462133	0.248888	55.6859	51.7309	0.0434308	1
chr11	89809831	89809979	8743	Comt	+	chr11	89809159	89811585	chr11	89809600	89809999	16.7885	18.623	39.2161	1.08111	0.00308572	42.821	44.336	0.19392	0.96047
chr11	89984515	89984647	8750	Ranbp1	+	chr11	89983079	89985775	chr11	89984000	89984399	120.472	268.494	295.535	0.141268	0.52131	525.364	480.441	0.0237632	1
chr11	91742693	91742747	8793	Fgd4	+	chr11	91742338	91745158	chr11	91742400	91742599	9.59437	6.79939	17.3259	1.35415	0.0415068	4.47824	0.477379	-3.15576	0.46741
chr11	91885293	91885410	8797	Dnm1l	+	chr11	91885348	91886536	chr11	91885200	91885399	26.9117	56.9461	43.0229	-0.402464	0.238341	43.6096	48.1326	0.295088	0.859774
chr11	92069748	92069764	8801	Cebpd	+	chr11	92068813	92074135	chr11	92069400	92069799	58.8456	51.9059	103.608	0.999823	2.67919e-05	278.219	67.0668	-1.94841	0.000211977
chr11	92070457	92070482	8802	Cebpd	+	chr11	92068813	92074135	chr11	92069400	92069799	2.38183	0.00509432	0.468699			0.597555	0.130088
chr11	92330560	92330708	8803	Mzt2b	+	chr11	92329900	92331924	chr11	92331000	92331399	12.5597	21.1861	20.7123	-0.0289667	0.972762	52.9063	29.5899	-0.686207	0.259276
chr11	92331103	92331144	8804	Mzt2b	+	chr11	92329900	92331924	chr11	92331000	92331399	6.15432	11.0631	9.54978	-0.208958	0.853939	38.8657	13.558	-1.40742	0.0380657
chr11	1799520	1799552	8812	MGC95208	-	chr11	1798547	1800172	chr11	1799400	1799799	6.09026	8.10815	6.38168	-0.344233	0.818213	10.1434	10.5571	0.215912	0.974482
chr11	17816826	17816897	8875	Hspa13	-	chr11	17816068	17817852	chr11	17817000	17817399	17.1537	52.8539	45.8705	-0.208088	0.765825	52.6927	48.3597	0.0159818	1
chr11	27830360	27830420	8880	Mrpl39	-	chr11	27829658	27831016	chr11	27830400	27830599	15.577	21.908	31.5177	0.52827	0.248315	45.1014	35.0869	-0.242702	0.927081
chr11	27889352	27889527	8881	Atp5j	-	chr11	27889081	27890128	chr11	27889400	27889799	63.534	103.66	128.667	0.313523	0.192569	37.1718	36.0572	0.102387	0.983911
chr11	28265173	28265270	8902	App	-	chr11	28263556	28265691	chr11	28263400	28263799	16.344	158.659	137.828	-0.19932	0.413229	188.455	97.0324	-0.813492	0.0251202
chr11	30767215	30767339	8927	Cct8	-	chr11	30766209	30768038	chr11	30766800	30767599	26.488	185.519	197.241	0.0912582	0.797377	149.345	165.575	0.283545	0.770062
chr11	34714870	34715022	8938	Cfap298	-	chr11	34713782	34715678	chr11	34714800	34715399	29.0596	104.599	71.5203	-0.549242	0.0301029	80.9015	74.5592	0.0381975	1
chr11	35414422	35414470	8958	Gart	-	chr11	35413620	35416428	chr11	35414400	35414999	7.69657	25.282	22.7763	-0.149313	0.845558	21.7981	26.4793	0.420263	0.801863
chr11	35497978	35498013	8962	Cryzl1	-	chr11	35497292	35498963	chr11	35498600	35498799	20.9923	22.2236	18.6992	-0.250257	0.743442	23.2471	23.7377	0.205207	0.96047
chr11	35691601	35691701	8967	Atp5po	-	chr11	35690876	35692162	chr11	35691400	35691799	298.662	560.809	614.149	0.134032	0.466186	669.439	605.22	-0.00367852	1
chr11	36155620	36155669	8971	Rcan1	-	chr11	36155093	36156162	chr11	36155400	36155999	4.26084	70.9929	80.8036	0.188451	0.688746	45.7551	23.8925	-0.777546	0.224097
chr11	38185488	38185501	8979	Pigp	-	chr11	38185069	38187464	chr11	38185400	38185599	5.07997	2.01815	0.571143	-1.81919	0.592109	1.01095	0.424991	-1.0164	0.948158
chr11	38185589	38185622	8980	Pigp	-	chr11	38185069	38187464	chr11	38185400	38185599	5.43598	1.14777	1.50744	0.401419	0.94369	2.24731	2.33979	0.188216	1
chr11	38185959	38186020	8981	Pigp	-	chr11	38185069	38187464	chr11	38185400	38185599	89.077	55.8918	22.9989	-1.2788	4.90772e-07	29.0995	26.3431	-0.0127179	1
chr11	56738793	56738965	9046	Cd47	-	chr11	56735735	56739771	chr11	56738400	56739399	33.4348	89.408	71.6996	-0.317759	0.294974	163.495	111.588	-0.42167	0.785573
chr11	60882209	60882405	9047	Ccdc191	-	chr11	60881806	60883241	chr11	60882200	60882799	11.2084	6.4226	4.6485	-0.466397	0.79397	5.03719	4.52982	0.000461127	1
chr11	65400830	65401027	9116	Spice1	-	chr11	65400146	65401435	chr11	65400400	65400799	2.5426	3.30104	6.91187	1.06363	0.350006	5.80906	3.71652	-0.499045	0.926922
chr11	65637666	65637746	9118	Naa50	-	chr11	65636325	65639381	chr11	65638000	65638399	14.5639	45.6194	22.8011	-0.998914	0.000432246	51.2476	59.1988	0.373127	0.801863
chr11	67248136	67248313	9122	Adprh	-	chr11	67247092	67248860	chr11	67247800	67248399	37.8919	99.7884	82.1771	-0.275957	0.413658	56.1187	41.3795	-0.287749	0.835843
chr11	67318842	67318896	9125	Timmdc1	-	chr11	67317798	67319871	chr11	67319000	67319199	30.123	49.8826	46.3008	-0.105997	0.868532	41.4038	31.2894	-0.241888	0.903364
chr11	67468411	67468476	9144	Arhgap31	-	chr11	67468161	67468311	chr11	67468200	67468999	4.39056	0	0.19557			0	0
chr11	67508213	67508274	9152	Arhgap31	-	chr11	67505760	67509279	chr11	67508200	67508399	12.2539	5.90532	4.14456	-0.516814	0.799503	1.41677	0.567243	-1.17643	0.889024
chr11	70705640	70705676	9180	Ccdc58	-	chr11	70705121	70707168	chr11	70706000	70706199	18.7816	48.7598	49.6738	0.0291306	0.96076	68.2124	51.7509	-0.248824	0.861564
chr11	70735104	70735197	9181	Wdr5b	-	chr11	70734100	70735905	chr11	70735000	70735399	2.25967	5.10975	4.10992	-0.316729	0.9002	4.77465	5.1302	0.262175	0.978677
chr11	71287081	71287103	9190	Hspbap1	-	chr11	71286409	71290529	chr11	71287000	71287399	2.1875	7.33779	7.46673	0.0314621	0.987583	6.89493	5.89123	-0.0725806	0.999642
chr11	74193095	74193132	9232	Lrch3	-	chr11	74191394	74193840	chr11	74193000	74193199	8.81344	24.5984	24.7207	0.00554384	0.997573	29.0804	14.6515	-0.844422	0.231274
chr11	74779100	74779159	9251	Ubxn7	-	chr11	74777808	74779446	chr11	74779000	74779199	5.70747	10.4281	5.47995	-0.929011	0.380581	5.35262	5.14923	0.0807695	1
chr11	75013408	75013569	9253	Cep19	-	chr11	75012666	75014402	chr11	75013000	75013599	11.0892	40.1824	39.4268	-0.0250339	0.972936	35.9467	27.6848	-0.229458	0.903364
chr11	76751347	76751352	9260	Fam43a	-	chr11	76747957	76751801	chr11	76751200	76751399	2.60138	0.332634	2.77176	3.06521	0.426522	0.86053	5.82	2.87673	0.0286409
chr11	77362555	77362565	9262	Hes1	-	chr11	77360286	77364408	chr11	77362400	77362999	14.1637	10.9101	20.9493	0.941905	0.0869023	41.4174	72.9223	0.981436	0.150531
chr11	77840452	77840650	9266	Opa1	-	chr11	77839839	77841063	chr11	77840600	77840799	5.35685	16.3456	20.1949	0.306975	0.615912	14.4153	20.2748	0.647162	0.554884
chr11	84415602	84415705	9285	Eif4a2	-	chr11	84415881	84418884	chr11	84418200	84418599	5.32141	1.25482	0.5933	-1.07388	0.808981	2.65817	2.90504	0.247492	0.999667
chr11	84417943	84417973	9286	Eif4a2	-	chr11	84415881	84418884	chr11	84418200	84418599	44.5968	129.25	81.9899	-0.654509	0.000219624	86.4383	70.0323	-0.151324	0.940545
chr11	84845578	84845653	9287	Dnajb11	-	chr11	84844713	84846847	chr11	84845600	84845799	16.2587	107.357	66.0832	-0.697816	0.000393428	92.4666	99.7305	0.247863	0.831636
chr11	85755282	85755459	9290	Senp2	-	chr11	85754369	85755936	chr11	85755200	85755399	4.70411	13.7404	6.05789	-1.17774	0.100391	12.2741	10.4835	-0.0934263	0.992034
chr11	86621069	86621085	9300	Ephb3	-	chr11	86618448	86621689	chr11	86621000	86621599	3.3389	5.15368	7.04612	0.454684	0.761213	3.47978	1.45007	-1.11164	0.822701
chr11	87110169	87110209	9316	Abcf3	-	chr11	87109255	87110890	chr11	87110000	87110399	18.7658	39.041	28.3288	-0.463556	0.3562	23.9588	22.6192	0.0522246	1
chr11	87122125	87122243	9324	Ap2m1	-	chr11	87119116	87122286	chr11	87122200	87122599	160.676	401.53	309.862	-0.370903	0.00570633	437.569	552.282	0.478943	0.303235
chr11	87161589	87161704	9328	Eif2b5	-	chr11	87160678	87163324	chr11	87161400	87161799	12.8606	35.0123	32.7032	-0.0929994	0.8994	21.3169	20.7902	0.108705	0.988573
chr11	89844419	89844501	9358	Arvcf	-	chr11	89842873	89844606	chr11	89843600	89843999	28.0033	9.74621	10.3404	0.087523	0.946994	1.36929	3.46812	1.54942	0.801863
chr11	89984203	89984342	9362	Trmt2a	-	chr11	89983079	89985775	chr11	89984000	89984399	3.08306	15.9788	21.1568	0.409701	0.519836	12.5179	12.932	0.209511	0.978677
chr11	90173090	90173179	9365	Dgcr6	-	chr11	90172367	90173736	chr11	90173000	90173399	46.388	88.7574	84.7133	-0.0635569	0.904663	44.4969	54.6251	0.448851	0.72052
chr11	90451760	90451775	9368	Thap7	-	chr11	90452765	90454483	chr11	90453600	90454199	2.81412	0.732265	0			0	0
chr11	90453002	90453042	9369	Thap7	-	chr11	90452765	90454483	chr11	90453600	90454199	3.32448	1.2115	1.92596	0.700149	0.939892	0.246257	0.74039	1.6036	0.982302
chr11	90453768	90453907	9370	Thap7	-	chr11	90452765	90454483	chr11	90453600	90454199	27.4105	31.1155	35.6743	0.201636	0.71254	33.8618	29.4168	-0.0532621	0.997137
chr11	90681193	90681246	9373	Med15	-	chr11	90679572	90681591	chr11	90680800	90681399	6.30466	14.3434	7.15876	-1.00525	0.162975	16.5407	14.3232	-0.0704377	0.995277
chr11	91325429	91325616	9385	Mapk1	-	chr11	91324433	91326067	chr11	91324800	91326399	6.24885	45.0488	37.5954	-0.262926	0.756018	7.55776	8.70359	0.32873	0.967681
chr11	91429730	91429771	9391	Top3b	-	chr11	91428882	91430314	chr11	91429600	91429999	8.36472	17.0188	15.783	-0.106196	0.912501	8.54306	13.541	0.809085	0.510006
chr11	93465025	93465073	9398	Snai2	-	chr11	93463335	93465727	chr11	93465000	93465399	3.48265	58.4852	2.54018	-4.53314	0.000156793	218.505	83.7587	-1.24673	3.5676e-05
chr12	4614812	4614880	9412	Elavl1	+	chr12	4613882	4616037	chr12	4614600	4614799	7.05314	39.5182	44.5416	0.176439	0.777484	10.2848	7.94767	-0.255361	0.96047
chr12	4669927	4669975	9418	Timm44	+	chr12	4669313	4670705	chr12	4669600	4670199	11.1773	22.5566	25.9308	0.203559	0.767797	16.8748	19.8775	0.381581	0.87751
chr12	9053227	9053320	9426	.	+	chr12	9051840	9054065	chr12	9052600	9053799	2.5132	2.95488	1.02271	-1.52887	0.500586	0.449706	0.248416	-0.796338	0.96047
chr12	9953605	9953618	9429	Ubl3	+	chr12	9953029	9955919	chr12	9953000	9953399	3.62759	1.87648	10.5924	2.49984	0.00224361	2.16352	0.333715	-2.56534	0.65138
chr12	12676003	12676175	9444	Rnf6	+	chr12	12675596	12677161	chr12	12675800	12676399	6.10929	19.9232	18.115	-0.131684	0.908194	17.6865	16.1357	-0.0109833	1
chr12	13309769	13309896	9451	Pdap1	+	chr12	13308833	13311027	chr12	13309800	13310199	74.171	208.515	197.828	-0.0735016	0.81182	76.7637	107.629	0.637434	0.266706
chr12	14682851	14682948	9468	Ccz1b	+	chr12	14682529	14683766	chr12	14682600	14682999	13.8383	33.4897	21.9842	-0.603311	0.11196	10.1173	24.8725	1.42228	0.022403
chr12	14782120	14782280	9471	Aimp2	+	chr12	14781333	14783278	chr12	14782000	14782399	43.6578	79.0875	93.6272	0.244121	0.429877	95.0057	112.486	0.37588	0.705581
chr12	15324894	15324957	9492	Zdhhc4	+	chr12	15324458	15325724	chr12	15324600	15325199	31.2393	71.6652	82.8116	0.211358	0.489677	45.1925	31.9062	-0.377024	0.761886
chr12	15745852	15745864	9497	Actb	+	chr12	15743972	15748838	chr12	15745800	15746799	2304.22	11112.3	8072.04	-0.458421	2.86104e-06	14972.2	25964.6	0.934855	0.00125934
chr12	15746956	15746957	9498	Actb	+	chr12	15743972	15748838	chr12	15745800	15746799	5.14881	3.84733	3.43154	-0.154229	0.957152	13.4494	19.0357	0.657675	0.576764
chr12	15746978	15746979	9499	Actb	+	chr12	15743972	15748838	chr12	15745800	15746799	3.7609	7.92709	4.70068	-0.755512	0.575711	15.7088	15.8969	0.150082	0.978677
chr12	15747091	15747092	9500	Actb	+	chr12	15743972	15748838	chr12	15745800	15746799	2.40468	5.44221	4.03789	-0.424814	0.82034	6.42154	9.44514	0.725365	0.72052
chr12	15747095	15747098	9501	Actb	+	chr12	15743972	15748838	chr12	15745800	15746799	6.27018	12.0784	11.4266	-0.0854572	0.968735	29.1324	52.2257	0.963014	0.146696
chr12	15747101	15747102	9502	Actb	+	chr12	15743972	15748838	chr12	15745800	15746799	2.10545	4.82531	4.8713	0.00947587	0.999765	8.25051	20.7633	1.46047	0.0392611
chr12	15747122	15747123	9503	Actb	+	chr12	15743972	15748838	chr12	15745800	15746799	4.82827	8.95203	2.34892	-1.91054	0.282295	12.4736	18.9518	0.705809	0.695421
chr12	15747185	15747196	9504	Actb	+	chr12	15743972	15748838	chr12	15745800	15746799	12.9077	14.7999	8.63094	-0.776096	0.238341	28.6151	36.6975	0.499773	0.577614
chr12	15747217	15747218	9505	Actb	+	chr12	15743972	15748838	chr12	15745800	15746799	6.23838	5.10486	2.96832	-0.790585	0.770116	9.85973	13.6687	0.588876	0.784322
chr12	15747290	15747297	9506	Actb	+	chr12	15743972	15748838	chr12	15745800	15746799	11.1399	4.05051	5.73584	0.509422	0.831119	6.98295	10.4272	0.734544	0.675695
chr12	15747313	15747317	9507	Actb	+	chr12	15743972	15748838	chr12	15745800	15746799	6.25128	7.16577	3.08652	-1.22177	0.37886	6.99351	14.4739	1.16939	0.21483
chr12	15747834	15747835	9508	Actb	+	chr12	15743972	15748838	chr12	15745800	15746799	2.97132	0.599714	1.87223	1.63004	0.798262	0.712849	2.30638	1.83393	0.898323
chr12	15747845	15747846	9509	Actb	+	chr12	15743972	15748838	chr12	15745800	15746799	5.21874	0.529809	1.70262	1.67915	0.798386	3.79792	4.40989	0.334453	0.978677
chr12	15747874	15747875	9510	Actb	+	chr12	15743972	15748838	chr12	15745800	15746799	5.45508	2.6836	4.06661	0.60294	0.897673	7.26518	9.37529	0.505898	0.877823
chr12	15747880	15747882	9511	Actb	+	chr12	15743972	15748838	chr12	15745800	15746799	7.94908	4.7062	5.76159	0.298757	0.897563	8.01529	12.8967	0.830819	0.491304
chr12	15747913	15747928	9512	Actb	+	chr12	15743972	15748838	chr12	15745800	15746799	35.1028	20.7133	14.3012	-0.532672	0.324069	26.4365	43.4825	0.851089	0.117971
chr12	15748041	15748044	9513	Actb	+	chr12	15743972	15748838	chr12	15745800	15746799	11.4966	19.6341	8.5729	-1.19842	0.0291351	20.6302	28.8837	0.628119	0.448811
chr12	15748051	15748053	9514	Actb	+	chr12	15743972	15748838	chr12	15745800	15746799	6.5042	6.05137	0.372549	-4.02137	0.0992969	7.04789	10.1811	0.698882	0.713174
chr12	15748074	15748081	9515	Actb	+	chr12	15743972	15748838	chr12	15745800	15746799	16.2765	6.28454	3.44975	-0.86427	0.494344	12.281	13.6117	0.280823	0.96047
chr12	15748134	15748139	9516	Actb	+	chr12	15743972	15748838	chr12	15745800	15746799	14.7497	12.1632	8.80888	-0.468446	0.626777	9.66477	19.8662	1.16724	0.131874
chr12	15748145	15748148	9517	Actb	+	chr12	15743972	15748838	chr12	15745800	15746799	9.06892	6.24512	2.65447	-1.22259	0.360274	4.82518	11.0105	1.29405	0.308884
chr12	15748187	15748188	9518	Actb	+	chr12	15743972	15748838	chr12	15745800	15746799	2.62221	3.08054	2.52288	-0.289497	0.92949	4.4883	12.3112	1.59146	0.0673331
chr12	18402667	18402670	9555	Mad1l1	+	chr12	18401707	18403686	chr12	18402400	18402999	1.94826	1.82313	1.38077	-0.383102	0.941857	1.61798	1.33727	-0.193904	0.988573
chr12	19353211	19353282	9567	LOC498154	+	chr12	19352804	19354918	chr12	19353200	19353599	14.6968	6.76862	2.75832	-1.29299	0.255037	5.63173	4.39575	-0.285582	0.974482
chr12	19381752	19381938	9568	Cox19	+	chr12	19381484	19383157	chr12	19381400	19381799	26.5228	78.4049	106.386	0.443737	0.0339588	70.5163	59.4454	-0.112367	0.96776
chr12	20517039	20517086	9581	Asmtl	+	chr12	20515182	20518556	chr12	20516000	20516599	5.94059	28.1012	34.3586	0.296321	0.546947	16.3678	14.624	-0.0566363	0.999642
chr12	20517364	20517445	9582	Asmtl	+	chr12	20515182	20518556	chr12	20516000	20516599	38.0994	44.9928	62.6133	0.477605	0.224675	21.7756	16.7647	-0.23225	0.934795
chr12	20517687	20517734	9583	Asmtl	+	chr12	20515182	20518556	chr12	20516000	20516599	11.3216	6.5496	13.878	1.08352	0.266752	15.4838	14.284	0.0462865	1
chr12	20519246	20519293	9584	Asmtl	+	chr12	20515182	20518556	chr12	20516000	20516599	2.02079	0.603444	0.56873	-0.076239	0.993025	0.492514	0
chr12	21630717	21630845	9607	Lamtor4	+	chr12	21630186	21631643	chr12	21630600	21630799	175.599	283.285	273.569	-0.0482701	0.896322	173.402	143.573	-0.132531	0.948124
chr12	24182314	24182359	9619	Mospd3	+	chr12	24181683	24183877	chr12	24182200	24182399	6.19666	8.42764	12.2373	0.540257	0.527238	11.0428	5.74277	-0.791314	0.789563
chr12	24182664	24182766	9620	Mospd3	+	chr12	24181683	24183877	chr12	24182200	24182399	19.4339	44.4509	39.5334	-0.163715	0.82155	50.0267	53.9473	0.246047	0.889024
chr12	24183635	24183821	9621	Mospd3	+	chr12	24181683	24183877	chr12	24182200	24182399	4.75651	1.80114	1.12371	-0.689984	0.89524	0.181452	1.49661	3.15	0.714461
chr12	24245818	24245945	9622	Gnb2	+	chr12	24245252	24248994	chr12	24245200	24246599	15.5619	167.812	132.148	-0.340982	0.347629	29.7414	37.1328	0.446549	0.740566
chr12	24248901	24248908	9623	Gnb2	+	chr12	24245252	24248994	chr12	24245200	24246599	4.315	2.17575	0.791908	-1.45443	0.777484	4.04722	0.351917	-3.40437	0.245758
chr12	24249333	24249404	9624	Gnb2	+	chr12	24245252	24248994	chr12	24245200	24246599	13.8617	8.64294	7.53843	-0.192661	0.888298	9.92067	9.00669	-0.0065599	1
chr12	24249542	24249572	9625	Gnb2	+	chr12	24245252	24248994	chr12	24245200	24246599	3.65965	4.34021	1.73273	-1.33326	0.688746	7.52981	3.60783	-0.929182	0.655074
chr12	24249891	24249974	9626	Gnb2	+	chr12	24245252	24248994	chr12	24245200	24246599	7.4017	7.7432	8.79149	0.18504	0.92949	7.03551	9.52601	0.571404	0.837619
chr12	24276465	24276599	9629	Pop7	+	chr12	24275589	24277594	chr12	24276400	24276799	20.2799	39.1637	37.9239	-0.0436027	0.958644	49.4175	30.6762	-0.55416	0.514602
chr12	24472557	24472634	9632	Srrt	+	chr12	24472004	24473794	chr12	24472200	24472799	13.6534	54.7974	47.2427	-0.209929	0.630054	44.5568	47.1169	0.202309	0.951908
chr12	25151393	25151508	9642	Cux1	+	chr12	25149633	25153883	chr12	25151000	25151399	37.5441	87.1271	129.716	0.575299	0.00810876	30.5031	41.0409	0.579072	0.566804
chr12	25515307	25515360	9657	Prkrip1	+	chr12	25514764	25516227	chr12	25515200	25515599	47.3297	36.4864	34.2784	-0.087091	0.896189	37.5476	40.9718	0.280157	0.889024
chr12	25515700	25515701	9658	Prkrip1	+	chr12	25514764	25516227	chr12	25515200	25515599	1.96728	0	0			0	0
chr12	25574566	25574664	9662	Lrwd1	+	chr12	25573387	25575297	chr12	25574400	25574799	4.14624	12.372	16.0017	0.373637	0.622599	9.6064	7.9132	-0.120114	0.985824
chr12	25758828	25758856	9663	Ssc4d	+	chr12	25758735	25760497	chr12	25759200	25760199	4.51013	7.70846	14.2404	0.884543	0.162975	2.47817	1.73859	-0.410147	0.974482
chr12	25759388	25759428	9664	Ssc4d	+	chr12	25758735	25760497	chr12	25759200	25760199	9.88655	2.5322	0.914103	-1.4721	0.746896	1.91699	1.47376	-0.245549	0.985286
chr12	25759589	25759631	9665	Ssc4d	+	chr12	25758735	25760497	chr12	25759200	25760199	4.21467	1.37493	0.412448	-1.71952	0.728534	0.401788	0
chr12	25759919	25759959	9666	Ssc4d	+	chr12	25758735	25760497	chr12	25759200	25760199	2.38977	0.408498	0.380437			0.648044	0.314237	-0.916817	0.96047
chr12	25788187	25788277	9667	Ywhag	+	chr12	25787211	25789739	chr12	25787600	25787999	8.6669	76.2954	60.7027	-0.325671	0.26324	42.384	61.5062	0.669722	0.239472
chr12	25951815	25951942	9669	Styxl1	+	chr12	25950655	25952821	chr12	25951200	25952199	17.3925	11.4917	13.4569	0.230914	0.817849	3.57846	3.82498	0.19535	1
chr12	25987058	25987135	9672	Tmem120a	+	chr12	25986475	25988172	chr12	25986800	25987199	9.12455	20.117	23.0488	0.196618	0.787687	29.1082	31.568	0.263476	0.915623
chr12	26178206	26178289	9674	Hip1	+	chr12	26177323	26180113	chr12	26178000	26178399	13.6514	65.3948	21.1542	-1.62644	2.13305e-11	37.8997	52.4216	0.590611	0.585263
chr12	26669866	26669914	9682	Bud23	+	chr12	26668864	26670450	chr12	26669600	26669999	6.76458	43.8639	62.1819	0.506674	0.0390413	39.7686	42.4219	0.210035	0.954559
chr12	27173507	27173627	9697	Clip2	+	chr12	27172727	27175353	chr12	27173200	27173599	8.66509	18.1268	9.87073	-0.876659	0.271275	9.36461	8.27733	-0.0199395	1
chr12	27236109	27236125	9702	Clip2	+	chr12	27236898	27237141	chr12	27237000	27237199	2.39789	0	0			0.350385	0
chr12	27236382	27236495	9703	Clip2	+	chr12	27236898	27237141	chr12	27237000	27237199	9.15707	2.37979	2.33075	-0.0257744	0.997573	2.51726	1.27393	-0.943252	0.941582
chr12	29364350	29364352	9720	Auts2	+	chr12	29365312	29365503	chr12	29365400	29365599	2.17574	0	0			0	0
chr12	33250468	33250564	9752	.	+	chr12	33248694	33251278	chr12	33250400	33250599	3.19595	0.390991	2.61417	2.74747	0.502306	0.306832	0.235677	-0.301104	0.983068
chr12	33261766	33261859	9753	Stx2	+	chr12	33261317	33262982	chr12	33261400	33261799	5.25771	11.3991	16.3503	0.524751	0.524879	10.9011	19.4771	0.9917	0.226014
chr12	38515261	38515308	9758	Ubc	+	chr12	38514263	38517218	chr12	38514800	38515399	679.886	1093.9	1157.56	0.0835163	0.688746	979.09	1176.01	0.3981	0.511323
chr12	40146805	40146900	9798	Rsrc2	+	chr12	40145733	40148721	chr12	40146600	40146999	29.4234	115.343	69.7423	-0.722506	0.000149118	46.2009	37.5296	-0.15528	0.954559
chr12	40177972	40178101	9802	Zcchc8	+	chr12	40177581	40178990	chr12	40177800	40178199	4.1737	11.7152	13.8391	0.241767	0.808845	4.10086	6.62368	0.83572	0.775968
chr12	40340888	40340917	9810	Vps33a	+	chr12	40340452	40341666	chr12	40340800	40340999	11.0534	37.4165	16.0285	-1.22251	0.000132979	20.2432	13.3691	-0.454759	0.789563
chr12	40769579	40769676	9813	.	+	chr12	40768713	40777205	chr12	40771200	40771599	10.0228	6.40188	4.44388	-0.524707	0.725801	2.75441	1.46928	-0.669427	0.940545
chr12	40772629	40772752	9814	.	+	chr12	40768713	40777205	chr12	40771200	40771599	2.28924	5.83639	1.01207	-2.53661	0.475951	1.19254	0.540355	-0.855304	0.954559
chr12	41102264	41102451	9815	Anapc5	+	chr12	41101661	41103093	chr12	41102000	41102599	64.379	184.02	128.702	-0.514925	0.00986542	193.844	211.688	0.269181	0.770062
chr12	41560169	41560211	9836	Fam216a	+	chr12	41559239	41560986	chr12	41560000	41560399	4.52709	21.0594	17.7016	-0.247039	0.721141	6.67849	5.74173	-0.11659	0.994448
chr12	41560476	41560558	9837	Fam216a	+	chr12	41559239	41560986	chr12	41560000	41560399	5.07265	19.9704	6.13123	-1.69354	0.0673223	10.5136	19.8544	1.07684	0.212512
chr12	41579826	41579900	9839	Rad9b	+	chr12	41578577	41580349	chr12	41579400	41579999	3.24406	1.06471	2.40153	1.17363	0.840844	1.70671	0.872068	-0.78154	0.954559
chr12	42334032	42334081	9843	Aldh2	+	chr12	42333110	42335429	chr12	42333800	42334199	6.41033	7.2664	21.3508	1.55854	0.00283862	6.5928	6.81228	0.174099	0.997388
chr12	42762627	42762789	9862	Ptpn11	+	chr12	42762097	42763837	chr12	42762200	42762799	26.8102	72.0208	68.1806	-0.0799314	0.8994	47.4602	38.4181	-0.146825	0.960553
chr12	43343301	43343492	9872	Rita1	+	chr12	43341788	43344911	chr12	43342800	43343599	12.1566	17.8803	15.3529	-0.220863	0.82995	8.61552	7.97427	0.0401074	1
chr12	48117480	48117564	9905	Prkab1	+	chr12	48116777	48118978	chr12	48117000	48117599	4.63907	44.792	15.9799	-1.49061	0.000950296	6.26049	13.2605	1.20078	0.285752
chr12	48659934	48659962	9909	.	+	chr12	48659697	48660944	chr12	48660200	48660799	2.69276	2.41048	1.7604	-0.440058	0.92949	1.44587	0.452566	-1.38361	0.892981
chr12	48896980	48897042	9920	Rnf10	+	chr12	48896447	48898630	chr12	48896600	48897399	8.86592	30.4244	22.2472	-0.448034	0.43014	9.17256	10.9897	0.416847	0.907697
chr12	48897494	48897590	9921	Rnf10	+	chr12	48896447	48898630	chr12	48896600	48897399	2.05685	1.19295	1.01188	-0.226237	0.968735	0.644256	0.975661	0.704996	1
chr12	49460337	49460517	9950	Gltp	+	chr12	49459585	49462748	chr12	49459800	49460199	82.4612	74.9389	152.436	1.02537	8.86095e-08	38.8927	12.5422	-1.49045	0.269443
chr12	49711726	49711793	9955	Mmab	+	chr12	49710583	49712363	chr12	49711600	49711999	2.97713	2.76398	3.41687	0.300517	0.9252	1.99128	2.83215	0.637701	0.96047
chr12	50187077	50187164	9962	Ssh1	+	chr12	50186576	50188278	chr12	50186800	50187399	5.92009	5.52117	7.49042	0.444106	0.721141	2.12055	0.13423	-3.62618	0.479307
chr12	53686990	53687053	9979	Ep400	+	chr12	53686203	53688103	chr12	53686800	53687199	2.71137	10.9338	5.51783	-0.991652	0.290085	2.67353	3.63092	0.572065	0.951908
chr12	54187539	54187727	9981	Pxmp2	+	chr12	54186450	54188399	chr12	54187000	54187799	23.3205	8.49655	16.5869	0.966895	0.0932858	0.0226055	1.35844	5.82596	0.544661
chr12	1353791	1353831	10017	.	-	chr12	1353051	1353395	chr12	1352600	1353399	2.6081	0	0			0	0
chr12	4690937	4690938	10023	Snapc2	-	chr12	4691807	4693697	chr12	4692200	4692599	3.04864	0	0			0	0
chr12	4692258	4692290	10024	Snapc2	-	chr12	4691807	4693697	chr12	4692200	4692599	14.3807	3.13373	39.9893	3.67391	4.67462e-12	3.00899	0.660489	-1.99912	0.608152
chr12	4692754	4692860	10025	Snapc2	-	chr12	4691807	4693697	chr12	4692200	4692599	84.6333	56.9793	234.137	2.03918	1.72129e-35	107.176	21.2203	-2.22163	4.17932e-07
chr12	4692914	4692919	10026	Snapc2	-	chr12	4691807	4693697	chr12	4692200	4692599	3.12148	0.0764148	0			0	0
chr12	4693263	4693284	10027	Snapc2	-	chr12	4691807	4693697	chr12	4692200	4692599	3.04137	3.16249	5.26619	0.744588	0.708515	2.53212	7.16466	1.68759	0.421869
chr12	7713102	7713260	10036	Fry	-	chr12	7712468	7713287	chr12	7712600	7712799	7.99506	0.507876	1.25366	1.3255	0.827551	0.596201	2.84631	2.33106	0.727679
chr12	8442422	8442573	10042	Hsph1	-	chr12	8440843	8443282	chr12	8442600	8442999	9.9906	31.9451	31.9397	-0.000821442	1	39.4548	45.8418	0.36341	0.801863
chr12	9052847	9052925	10046	Uspl1	-	chr12	9051840	9054065	chr12	9052600	9053799	4.15801	8.78537	8.79646	-0.00248676	1	2.01764	5.88624	1.68008	0.303353
chr12	9087104	9087164	10047	LOC105242579	-	chr12	9086566	9087363	chr12	9087000	9087399	2.80244	4.0245	8.40921	1.06613	0.449359	4.50941	2.20637	-0.877199	0.810522
chr12	11839735	11839841	10053	Polr1d	-	chr12	11838608	11842057	chr12	11840600	11840999	55.7723	189.852	396.908	1.06457	4.90304e-12	139.267	172.615	0.451751	0.433525
chr12	11840571	11840631	10054	Polr1d	-	chr12	11838608	11842057	chr12	11840600	11840999	8.63105	13.8581	43.0772	1.64291	1.07207e-05	0.732883	4.35253	2.66158	0.295913
chr12	13309482	13309564	10070	Bud31	-	chr12	13308833	13311027	chr12	13309800	13310199	70.4425	149.211	138.217	-0.10753	0.705592	86.775	123.195	0.645387	0.207366
chr12	13346568	13346570	10080	Arpc1a	-	chr12	13344712	13346832	chr12	13346400	13347199	2.7162	0.080863	0.170961			0.920223	0
chr12	13346638	13346769	10081	Arpc1a	-	chr12	13344712	13346832	chr12	13346400	13347199	359.959	539.536	253.656	-1.08584	4.20483e-20	35.585	0.00712506	-11.6812	1.18379e-43
chr12	13346842	13346858	10082	Arpc1a	-	chr12	13344712	13346832	chr12	13346400	13347199	37.2773	45.4766	27.3196	-0.736911	0.0381927	3.60191	0.206627	-4.04807	0.325577
chr12	13692032	13692084	10090	Cyp3a2	-	chr12	13690484	13692701	chr12	13692200	13692599	2.22288	3.7772	5.24484	0.473667	0.812053	1.91984	2.22776	0.350305	0.999641
chr12	14781927	14781988	10096	Pms2	-	chr12	14781333	14783278	chr12	14782000	14782399	6.4307	7.95383	8.38215	0.0825095	0.960192	4.57889	3.64947	-0.195955	0.985824
chr12	14825304	14825391	10100	Eif2ak1	-	chr12	14824398	14825953	chr12	14825200	14825399	23.5327	52.2488	49.966	-0.0647322	0.920883	27.8337	35.2141	0.483106	0.65138
chr12	14881035	14881193	10101	D130017N08Rik	-	chr12	14879074	14881605	chr12	14880800	14881399	5.12549	3.93487	4.37346	0.158133	0.950197	1.2037	0.670381	-0.690014	0.96047
chr12	15197952	15198062	10104	Daglb	-	chr12	15196695	15198622	chr12	15198000	15198199	6.35628	12.1015	10.5217	-0.195421	0.894669	3.41738	10.6249	1.77754	0.0745525
chr12	15836518	15836662	10113	.	-	chr12	15830817	15837161	chr12	15833000	15833599	3.11918	0.775832	1.86771	1.27371	0.77861	0.57539	0.707829	0.469701	1
chr12	17453973	17454157	10126	Sdk1	-	chr12	17453045	17455775	chr12	17455400	17455799	4.02576	0	0			0	0
chr12	18025997	18026037	10127	Brat1	-	chr12	18025215	18027040	chr12	18026800	18027199	2.16495	8.35283	7.97989	-0.0667045	0.967307	4.64836	3.78996	-0.186641	0.983911
chr12	18925450	18925581	10135	Mafk	-	chr12	18923083	18926034	chr12	18925400	18925799	3.88901	17.3817	21.8342	0.331856	0.570793	20.8065	31.1336	0.708592	0.605554
chr12	19519840	19519888	10142	Sun1	-	chr12	19518792	19520562	chr12	19519400	19519999	10.4021	21.8253	22.8303	0.071428	0.940143	11.9344	14.6719	0.426646	0.865411
chr12	20128192	20128232	10148	RGD1566386	-	chr12	20127318	20128555	chr12	20128200	20128599	5.26886	1.32358	0.0875654			0	0.272511	6.52211	0.65138
chr12	20471767	20471825	10151	Zfp157	-	chr12	20470755	20472130	chr12	20472000	20472399	4.14896	6.05848	11.9751	0.977871	0.373322	4.05497	6.019	0.726594	0.898548
chr12	20516143	20516173	10153	Akap17a	-	chr12	20515182	20518556	chr12	20516000	20516599	5.97647	12.6018	6.34606	-0.98789	0.211362	5.20598	5.65739	0.240998	0.988573
chr12	20516398	20516419	10154	Akap17a	-	chr12	20515182	20518556	chr12	20516000	20516599	2.28627	1.69025	0.208489	-3.01475	0.584751	0	0.370503
chr12	20524798	20524818	10155	Il3ra	-	chr12	20523843	20525740	chr12	20524600	20525199	2.72499	0.812983	0.358784	-1.16674	0.852182	2.83843	1.29307	-1.03498	0.929439
chr12	20525053	20525079	10156	Il3ra	-	chr12	20523843	20525740	chr12	20524600	20525199	3.39283	1.53355	0.974803	-0.627725	0.915389	3.81057	3.1665	-0.0831252	0.999642
chr12	21355743	21355783	10163	Zfp113	-	chr12	21354924	21355920	chr12	21355200	21355999	2.54084	1.16585	0.631237	-0.895212	0.880826	0.9609	0.469855	-0.864039	0.948124
chr12	24487447	24487493	10171	Ache	-	chr12	24486832	24488076	chr12	24487400	24487799	6.74871	8.06529	8.82174	0.13617	0.923242	4.42521	4.60876	0.153716	1
chr12	24763139	24763225	10181	Fis1	-	chr12	24763354	24764480	chr12	24763800	24764399	5.83466	1.3959	5.4436	1.95673	0.217725	1.5883	2.11713	0.573745	0.983911
chr12	24764027	24764173	10182	Fis1	-	chr12	24763354	24764480	chr12	24763800	24764399	398.206	300.188	326.105	0.121335	0.557021	267.909	256.559	0.072535	0.983911
chr12	24774734	24774848	10183	Fis1	-	chr12	24773604	24775095	chr12	24774400	24774799	7.08042	16.988	12.7895	-0.404677	0.600352	7.6537	11.3116	0.682861	0.803871
chr12	24820112	24820163	10184	Ift22	-	chr12	24819535	24820547	chr12	24820000	24820399	15.8583	16.2342	25.7183	0.667235	0.190815	16.9894	19.2904	0.324211	0.898323
chr12	25556176	25556201	10187	.	-	chr12	25555451	25556107	chr12	25556000	25556399	3.52882	0	0			0	0
chr12	25574468	25574518	10188	Alkbh4	-	chr12	25573387	25575297	chr12	25574400	25574799	2.33184	10.9	9.7239	-0.160145	0.895453	5.18321	4.21972	-0.162542	0.985824
chr12	25593039	25593161	10190	Polr2j	-	chr12	25592068	25593542	chr12	25592800	25593599	129.063	210.19	162.473	-0.368895	0.0298497	143.845	139.05	0.0971803	0.974482
chr12	25949729	25949730	10205	Mdh2	-	chr12	25950655	25952821	chr12	25951200	25952199	2.89229	0	0			0	0
chr12	25951532	25951709	10206	Mdh2	-	chr12	25950655	25952821	chr12	25951200	25952199	121.741	514.912	501.994	-0.0334461	0.912722	413.638	462.783	0.299489	0.75773
chr12	26044123	26044198	10209	Por	-	chr12	26042810	26044898	chr12	26043600	26044799	16.7492	26.9606	30.4789	0.181692	0.764306	12.603	12.4783	0.11161	0.99708
chr12	26344223	26344239	10213	Nsun5	-	chr12	26343330	26344995	chr12	26344200	26344399	3.35909	4.12556	9.44797	1.20235	0.222347	3.57352	6.14988	0.887073	0.788934
chr12	26534181	26534274	10217	Baz1b	-	chr12	26532843	26535158	chr12	26534000	26534799	3.6271	16.2442	8.31386	-0.960237	0.109321	10.267	5.70638	-0.69005	0.752859
chr12	26669734	26669751	10219	Dnajc30	-	chr12	26668864	26670450	chr12	26669600	26669999	16.0589	30.5814	18.9423	-0.687319	0.0996	19.795	21.4419	0.230995	0.96047
chr12	31970646	31970653	10231	Kctd7	-	chr12	31969138	31971947	chr12	31970600	31971199	2.08909	0.577733	2.76995	2.25687	0.615912	0.0129609	0.647643	5.38016	0.718342
chr12	32506649	32506699	10252	Nipsnap2	-	chr12	32505783	32507467	chr12	32506600	32506999	4.98055	16.2273	23.102	0.512871	0.344056	4.89218	4.87422	0.1228	1
chr12	33247900	33248014	10266	Ran	-	chr12	33248694	33251278	chr12	33250400	33250599	4.11357	4.68904	5.59963	0.254281	0.912438	7.16457	5.91351	-0.147133	0.983911
chr12	33248374	33248387	10267	Ran	-	chr12	33248694	33251278	chr12	33250400	33250599	2.0537	1.18421	1.34214	0.171764	0.978274	0.673966	2.99198	2.23222	0.810522
chr12	33249701	33249749	10268	Ran	-	chr12	33248694	33251278	chr12	33250400	33250599	2.61955	10.9006	12.381	0.184582	0.880826	13.2985	17.66	0.558583	0.740353
chr12	33249913	33249969	10269	Ran	-	chr12	33248694	33251278	chr12	33250400	33250599	6.06734	19.8325	62.1326	1.64968	5.41475e-10	67.6554	79.664	0.372604	0.705514
chr12	33250160	33250237	10270	Ran	-	chr12	33248694	33251278	chr12	33250400	33250599	62.2729	341.49	364.235	0.0963158	0.713998	425.923	469.308	0.27693	0.824802
chr12	38425016	38425077	10277	Aacs	-	chr12	38422713	38425457	chr12	38424800	38425199	14.7753	23.2201	38.5037	0.731373	0.028765	24.4269	17.3869	-0.35453	0.840098
chr12	39348959	39349107	10288	Tmed2	-	chr12	39349718	39351674	chr12	39351200	39351599	5.2794	3.50825	1.69148	-1.04667	0.701118	3.61453	5.39574	0.704956	0.873252
chr12	39351105	39351161	10289	Tmed2	-	chr12	39349718	39351674	chr12	39351200	39351599	4.98048	70.8425	66.737	-0.0849198	0.861375	17.7791	36.5064	1.17874	0.022403
chr12	39408880	39408907	10291	Snrnp35	-	chr12	39407900	39409161	chr12	39408400	39408799	8.87548	10.7937	17.7466	0.725494	0.255037	2.07266	1.07748	-0.860087	0.927548
chr12	39778732	39778752	10299	Arl6ip4	-	chr12	39777762	39779359	chr12	39778600	39778999	5.11986	10.7098	5.55468	-0.936194	0.398421	6.94877	14.998	1.24013	0.188594
chr12	39778904	39778949	10300	Arl6ip4	-	chr12	39777762	39779359	chr12	39778600	39778999	18.7603	20.952	24.7836	0.23608	0.852711	16.3369	21.2474	0.539379	0.682243
chr12	39782802	39782811	10301	Ogfod2	-	chr12	39782059	39783773	chr12	39782600	39783599	2.50072	8.71568	2.0427	-2.09125	0.0963624	7.82151	2.59436	-1.45526	0.303353
chr12	39987779	39987885	10305	Denr	-	chr12	39986869	39988344	chr12	39987600	39988199	51.4969	95.2465	81.6734	-0.219667	0.406705	79.2222	106.999	0.574183	0.239314
chr12	41078153	41078192	10314	Rnf34	-	chr12	41077175	41078195	chr12	41077800	41078399	12.3405	67.0199	27.6786	-1.27618	1.70124e-06	25.75	12.3319	-0.912843	0.228838
chr12	41214352	41214440	10317	P2rx4	-	chr12	41213385	41214981	chr12	41214000	41214399	9.77015	26.9717	61.6907	1.1959	1.32153e-07	23.1569	14.1565	-0.556681	0.640753
chr12	41520776	41520829	10323	Anapc7	-	chr12	41519678	41521607	chr12	41521000	41521399	2.30475	15.7531	17.7284	0.168992	0.874853	3.71974	3.48821	0.0400289	1
chr12	41559920	41560097	10329	Gpn3	-	chr12	41559239	41560986	chr12	41560000	41560399	12.1718	26.8096	32.7051	0.289603	0.519836	20.5083	19.1124	0.0357746	1
chr12	41579680	41579755	10333	Vps29	-	chr12	41578577	41580349	chr12	41579400	41579999	175.324	224.694	260.752	0.218235	0.261114	162.792	160.851	0.118869	0.96047
chr12	43342946	43342995	10371	Ddx54	-	chr12	43341788	43344911	chr12	43342800	43343599	3.08573	34.9992	23.7444	-0.557065	0.0990915	17.1879	20.0875	0.360928	0.87751
chr12	46109112	46109145	10390	Fbxo21	-	chr12	46108190	46109721	chr12	46108200	46109199	2.80947	19.1046	19.2914	0.0160994	0.989902	3.66604	3.14103	-0.0438378	1
chr12	48117370	48117409	10408	.	-	chr12	48116777	48118978	chr12	48117000	48117599	2.17574	0	0			0	0
chr12	48590327	48590359	10416	Rplp0	-	chr12	48591094	48592313	chr12	48592000	48592599	12.0842	8.85549	8.89302	0.000713936	1	6.76258	10.9575	0.864043	0.58637
chr12	48590380	48590383	10417	Rplp0	-	chr12	48591094	48592313	chr12	48592000	48592599	3.20795	3.3131	1.75576	-0.911432	0.746036	0.801917	0.235127	-1.70521	0.884893
chr12	48590410	48590440	10418	Rplp0	-	chr12	48591094	48592313	chr12	48592000	48592599	10.5963	7.5662	19.0267	1.33353	0.00358276	10.0118	15.6434	0.782287	0.604949
chr12	48590656	48590658	10419	Rplp0	-	chr12	48591094	48592313	chr12	48592000	48592599	2.27233	2.02063	2.69186	0.428409	0.92949	3.8635	0.859629	-1.96158	0.685299
chr12	48590836	48590845	10420	Rplp0	-	chr12	48591094	48592313	chr12	48592000	48592599	10.9055	6.87073	5.19912	-0.401139	0.861221	7.42721	7.12147	0.0800547	1
chr12	48590903	48590904	10421	Rplp0	-	chr12	48591094	48592313	chr12	48592000	48592599	2.36371	4.41913	6.06851	0.455071	0.818191	3.01833	5.80348	1.0649	0.66184
chr12	48590921	48590923	10422	Rplp0	-	chr12	48591094	48592313	chr12	48592000	48592599	3.39096	2.73856	0.81689	-1.75078	0.755761	1.00594	0.738102	-0.236703	0.985286
chr12	48590954	48590956	10423	Rplp0	-	chr12	48591094	48592313	chr12	48592000	48592599	3.20748	3.42639	3.0753	-0.145698	0.974666	1.76356	3.96264	1.28733	0.767471
chr12	48590978	48590979	10424	Rplp0	-	chr12	48591094	48592313	chr12	48592000	48592599	2.72378	2.21097	0	-10.1238	0.00177806	0.790614	1.76244	1.32233	0.96047
chr12	48591009	48591013	10425	Rplp0	-	chr12	48591094	48592313	chr12	48592000	48592599	6.88595	4.40072	8.11784	0.892374	0.440858	6.18462	6.71949	0.25929	0.983911
chr12	48591873	48591874	10426	Rplp0	-	chr12	48591094	48592313	chr12	48592000	48592599	3.44155	0.859813	1.33827	0.640438	0.90323	1.49379	2.59959	0.950251	0.940545
chr12	48592222	48592249	10427	Rplp0	-	chr12	48591094	48592313	chr12	48592000	48592599	252.497	1894.49	1962.04	0.053419	0.820217	1415.61	1412.74	0.14553	0.953348
chr12	48641430	48641436	10430	Pxn	-	chr12	48638327	48642148	chr12	48638600	48638999	2.12163	1.63577	0			0	0
chr12	48642145	48642198	10431	Pxn	-	chr12	48638327	48642148	chr12	48638600	48638999	7.73917	93.8489	20.4637	-2.19471	3.80854e-27	16.1204	8.23396	-0.798293	0.514786
chr12	49232202	49232359	10440	RGD1311899	-	chr12	49231460	49232599	chr12	49232200	49232599	30.537	124.195	137.014	0.144656	0.686282	53.3164	37.1416	-0.37283	0.723641
chr12	49446431	49446531	10447	Tchp	-	chr12	49444532	49446782	chr12	49446400	49446599	6.97777	27.1201	22.2242	-0.284906	0.729617	13.211	15.1059	0.33866	0.920078
chr12	49711410	49711481	10451	Mvk	-	chr12	49710583	49712363	chr12	49711600	49711999	42.0743	31.2674	87.0037	1.47767	1.23103e-13	36.997	23.4575	-0.505325	0.604948
chr12	50407662	50407765	10457	Iscu	-	chr12	50408218	50411394	chr12	50409200	50409399	13.8448	0.996451	4.22966	2.08393	0.373322	1.52905	2.65419	0.946107	0.920078
chr12	50409031	50409174	10458	Iscu	-	chr12	50408218	50411394	chr12	50409200	50409399	16.1	41.1695	72.7752	0.823313	0.0592788	3.44195	7.35553	1.22699	0.458313
chr12	51602447	51602585	10459	.	-	chr12	51600948	51602778	chr12	51602400	51602799	15.2628	0	0			0	0
chr12	54332996	54333048	10474	Chfr	-	chr12	54332157	54333679	chr12	54332800	54333199	3.95821	23.3407	31.3374	0.427893	0.35809	19.7454	13.9486	-0.347732	0.87751
chr13	40670817	40670826	10488	Tmem185b	+	chr13	40667927	40670134	chr13	40669200	40669599	5.15191	2.72711	6.45849	1.2387	0.373557	3.12429	6.22616	1.11518	0.600387
chr13	41264886	41264977	10489	LOC288978	+	chr13	41263129	41265722	chr13	41264000	41264199	22.2927	17.3157	22.7101	0.389697	0.609929	8.08998	5.59117	-0.405383	0.933945
chr13	49560758	49560771	10495	Ccnt2	+	chr13	49559605	49562051	chr13	49560200	49560999	2.91794	7.09233	7.95343	0.168638	0.912501	2.87742	4.01123	0.610103	0.934795
chr13	49662295	49662340	10501	Rab3gap1	+	chr13	49662091	49663222	chr13	49662000	49662599	8.62189	17.87	17.4566	-0.0306566	0.975833	12.7333	10.166	-0.17882	0.970765
chr13	49897741	49897871	10505	R3hdm1	+	chr13	49896095	49898753	chr13	49897200	49897399	13.5521	29.4804	19.8889	-0.567786	0.191753	18.4016	27.2654	0.721435	0.358686
chr13	53011083	53011176	10525	Eif2d	+	chr13	53010576	53011859	chr13	53011000	53011399	7.74481	32.224	15.9366	-1.01422	0.00911646	16.4283	26.6969	0.855281	0.270262
chr13	53536278	53536373	10527	Rab7b	+	chr13	53536213	53536793	chr13	53536000	53536599	4.04129	4.87338	6.04766	0.31518	0.859596	7.24434	0.326704	-4.36446	0.0572836
chr13	53752987	53753063	10530	Nucks1	+	chr13	53752368	53753413	chr13	53752600	53753199	14.0633	62.4682	69.5879	0.160685	0.704161	26.3973	22.1002	-0.108873	0.98246
chr13	53753226	53753254	10531	Nucks1	+	chr13	53752368	53753413	chr13	53752600	53753199	3.43943	1.98812	1.61064	-0.30086	0.941327	2.58974	2.98734	0.352532	0.986112
chr13	54325940	54325969	10539	Rbbp5	+	chr13	54325150	54326893	chr13	54325400	54325999	2.6258	6.92363	5.76007	-0.258061	0.872069	5.53136	4.90145	-0.063788	0.999667
chr13	55250252	55250268	10547	Zc3h11a	+	chr13	55249766	55251428	chr13	55250000	55250399	11.9714	42.5129	29.5366	-0.522459	0.12601	23.2844	18.947	-0.1524	0.970129
chr13	55251436	55251456	10548	Zc3h11a	+	chr13	55249766	55251428	chr13	55250000	55250399	3.15705	0	0.37945			0.686927	0.280265	-1.25533	0.934795
chr13	55251644	55251660	10549	Zc3h11a	+	chr13	55249766	55251428	chr13	55250000	55250399	3.07216	0.250934	0.4547			0	0
chr13	56438927	56438998	10581	Kdm5b	+	chr13	56438681	56440718	chr13	56439000	56439199	2.38323	12.901	7.61603	-0.755873	0.272144	3.00087	2.85616	0.0755752	1
chr13	57031905	57031909	10589	Arl8a	+	chr13	57032028	57033445	chr13	57031600	57032599	2.52411	0	0.296054			0	0
chr13	57032105	57032172	10590	Arl8a	+	chr13	57032028	57033445	chr13	57031600	57032599	7.52296	0	4.40357	11.1155	1.77576e-05	0	0
chr13	57032888	57032890	10591	Arl8a	+	chr13	57032028	57033445	chr13	57031600	57032599	2.0194	0.262606	0			0	0.391878
chr13	57033161	57033208	10592	Arl8a	+	chr13	57032028	57033445	chr13	57031600	57032599	3.70225	0.397357	1.77781	2.15105	0.653332	2.11834	1.08961	-0.845271	0.929606
chr13	57601794	57601929	10596	Csrp1	+	chr13	57601477	57606104	chr13	57601800	57601999	368.626	603.493	1349.09	1.16328	5.61578e-26	548.019	695.195	0.478895	0.325318
chr13	57624748	57624815	10611	.	+	chr13	57624214	57624685	chr13	57624000	57624399	2.2507	0	0			0.311061	0
chr13	57637244	57637260	10613	Phlda3	+	chr13	57636526	57640382	chr13	57637000	57637399	13.4254	45.2428	60.2147	0.415498	0.290085	20.4967	13.56	-0.417487	0.872891
chr13	57637760	57637767	10614	Phlda3	+	chr13	57636526	57640382	chr13	57637000	57637399	2.00637	1.30799	0.511212	-1.32421	0.864984	0.27624	0.55319	1.21497	0.988573
chr13	57637810	57637845	10615	Phlda3	+	chr13	57636526	57640382	chr13	57637000	57637399	14.1402	3.3677	4.30469	0.351822	0.936252	2.70166	2.62003	0.127197	1
chr13	57637890	57637919	10616	Phlda3	+	chr13	57636526	57640382	chr13	57637000	57637399	4.85019	1.1613	1.85972			4.08624	3.12222	-0.236281	0.978677
chr13	57639657	57639787	10617	Phlda3	+	chr13	57636526	57640382	chr13	57637000	57637399	17.0577	8.51459	10.6572	0.331256	0.820217	19.9865	7.19614	-1.30718	0.114786
chr13	57639835	57639854	10618	Phlda3	+	chr13	57636526	57640382	chr13	57637000	57637399	4.31882	2.89201	2.24655	-0.370334	0.914468	1.80458	0.503623	-1.72833	0.788934
chr13	57640005	57640011	10619	Phlda3	+	chr13	57636526	57640382	chr13	57637000	57637399	2.41637	0.213961	0.591877			0.840495	0.187031	-2.05937	0.785573
chr13	58617718	58617774	10629	.	+	chr13	58617662	58618213	chr13	58617800	58617999	4.54684	2.62373	2.76879	0.0780888	0.98095	2.01642	1.62398	-0.182704	0.99042
chr13	72576474	72576533	10639	Tpr	+	chr13	72575769	72578085	chr13	72576200	72577199	10.7874	36.4021	24.0768	-0.594728	0.0774015	19.1997	16.084	-0.106319	0.984517
chr13	72576925	72577059	10640	Tpr	+	chr13	72575769	72578085	chr13	72576200	72577199	55.1523	199.094	90.675	-1.13229	1.73745e-10	55.1471	69.1119	0.475307	0.46741
chr13	73665201	73665273	10653	Ivns1abp	+	chr13	73664489	73666978	chr13	73665000	73665399	36.6519	57.2106	51.0784	-0.164761	0.758373	29.5051	22.0951	-0.296018	0.898548
chr13	73748198	73748268	10674	Trmt1l	+	chr13	73746803	73749151	chr13	73747800	73748399	3.05476	25.1016	18.3916	-0.444426	0.453319	19.3126	11.2739	-0.645286	0.670864
chr13	76294459	76294550	10699	Glul	+	chr13	76293615	76297760	chr13	76294200	76294599	93.2517	41.7412	157.322	1.91758	2.66227e-18	40.4137	50.1308	0.418619	0.82263
chr13	78130964	78130973	10713	Acbd6	+	chr13	78130285	78131818	chr13	78130400	78131999	2.31196	3.522	1.80758	-0.953238	0.828795	1.57714	3.30477	1.26748	0.793914
chr13	81853595	81853742	10728	Rfwd2	+	chr13	81852923	81855175	chr13	81853000	81853999	2.75402	10.9653	7.79107	-0.491526	0.639344	9.2597	14.0571	0.725473	0.633109
chr13	83747558	83747578	10739	Gas5	+	chr13	83746357	83749320	chr13	83747200	83747799	16.1716	46.2971	49.0189	0.084444	0.885776	34.8554	41.8377	0.414695	0.740353
chr13	83748190	83748194	10740	Gas5	+	chr13	83746357	83749320	chr13	83747200	83747799	38.2753	104.862	136.607	0.38311	0.061958	68.6334	88.8945	0.521413	0.400095
chr13	84780541	84780690	10742	Pigc	+	chr13	84780241	84781387	chr13	84780400	84780999	24.5914	33.1614	47.527	0.521816	0.0912538	31.2452	21.976	-0.360928	0.789563
chr13	84781847	84781898	10743	Pigc	+	chr13	84780241	84781387	chr13	84780400	84780999	4.52084	0	0			0	0.279631
chr13	88560463	88560480	10777	Mpc2	+	chr13	88558653	88561492	chr13	88560400	88560599	23.698	12.1419	10.4298	-0.206026	0.901208	7.06701	3.94902	-0.709473	0.803871
chr13	88560577	88560644	10778	Mpc2	+	chr13	88558653	88561492	chr13	88560400	88560599	227.522	143.116	176.746	0.307157	0.0951714	231.684	137.581	-0.605394	0.103424
chr13	88560712	88560715	10779	Mpc2	+	chr13	88558653	88561492	chr13	88560400	88560599	9.29335	10.1728	4.63026	-1.1362	0.175646	15.2639	21.0874	0.630088	0.622739
chr13	90108879	90108990	10789	Tmco1	+	chr13	90108019	90109714	chr13	90108600	90109199	71.8082	70.4983	77.4712	0.138668	0.773425	60.2403	64.8149	0.247798	0.853093
chr13	93124020	93124091	10810	.	+	chr13	93121241	93124660	chr13	93123400	93123799	3.69977	0.648955	2.18169	1.75252	0.599028	0.194413	0.692115	1.97427	0.96482
chr13	93609903	93610015	10811	Olfml2b	+	chr13	93609458	93613610	chr13	93610000	93610199	9.38261	195.225	350.219	0.844652	1.58923e-09	116.916	101.295	-0.101254	0.981048
chr13	93879372	93879408	10816	.	+	chr13	93878621	93880092	chr13	93879600	93879799	3.71321	8.97869	6.93124	-0.370334	0.803166	6.06621	10.2565	0.867872	0.609648
chr13	94151692	94151695	10817	Mpz	+	chr13	94151301	94153333	chr13	94150800	94152199	70.3083	0.336111	3.38267	3.3268	0.197033	0.804152	0
chr13	94151777	94151778	10818	Mpz	+	chr13	94151301	94153333	chr13	94150800	94152199	14.0103	6.05501	7.21902	0.264741	0.881395	3.70706	0	-10.0792	0.000714039
chr13	94151800	94151801	10819	Mpz	+	chr13	94151301	94153333	chr13	94150800	94152199	14.3238	0.790691	5.04321	2.68193	0.299236	0.892643	0
chr13	94151808	94151844	10820	Mpz	+	chr13	94151301	94153333	chr13	94150800	94152199	13441.6	559.162	2962.65	2.40753	6.17931e-110	1774.87	0.976013	-10.6953	3.51876e-149
chr13	94151884	94151885	10821	Mpz	+	chr13	94151301	94153333	chr13	94150800	94152199	16.4273	1.72296	8.1864	2.25361	0.0147419	5.31495	0	-10.6038	3.12427e-05
chr13	94154739	94154741	10822	Mpz	+	chr13	94153580	94157410	chr13	94154400	94155199	31.3203	0.296878	3.24695	3.43581	0.335606	1.6389	0
chr13	94154755	94154756	10823	Mpz	+	chr13	94153580	94157410	chr13	94154400	94155199	28.4504	0.648652	6.24737	3.26519	0.141061	3.77332	0	-10.0849	0.00107038
chr13	94154818	94154819	10824	Mpz	+	chr13	94153580	94157410	chr13	94154400	94155199	17.3804	3.1728	5.62706	0.83151	0.713425	7.85241	0	-11.1707	3.50746e-08
chr13	94155175	94155176	10825	Mpz	+	chr13	94153580	94157410	chr13	94154400	94155199	21.4581	0.596412	3.56895	2.57924	0.281415	3.39136	0	-9.96393	0.0014253
chr13	94155196	94155197	10826	Mpz	+	chr13	94153580	94157410	chr13	94154400	94155199	13.851	0.725784	0.212683			1.8573	0	-9.08782	0.0163674
chr13	94155199	94155202	10827	Mpz	+	chr13	94153580	94157410	chr13	94154400	94155199	43.5579	3.25753	24.9474	2.93816	2.46023e-09	16.9809	0.0195561	-9.38211	5.3257e-21
chr13	94155225	94155232	10828	Mpz	+	chr13	94153580	94157410	chr13	94154400	94155199	63.3852	3.0247	15.2116	2.3291	0.0050672	14.5153	0	-12.045	3.78116e-19
chr13	94155247	94155248	10829	Mpz	+	chr13	94153580	94157410	chr13	94154400	94155199	12.3412	0.504338	1.3297	1.38294	0.838338	0.796166	0
chr13	94155260	94155263	10830	Mpz	+	chr13	94153580	94157410	chr13	94154400	94155199	33.664	1.51824	4.35838	1.51355	0.628165	3.7681	0	-10.1076	0.00063239
chr13	94155281	94155284	10831	Mpz	+	chr13	94153580	94157410	chr13	94154400	94155199	21.3747	0	4.58177	11.1804	3.10249e-05	3.36273	0	-9.95398	0.00159422
chr13	94155346	94155347	10832	Mpz	+	chr13	94153580	94157410	chr13	94154400	94155199	13.9263	1.34935	3.81625	1.49803	0.479465	0.767232	0
chr13	94155961	94155963	10833	Mpz	+	chr13	94153580	94157410	chr13	94154400	94155199	26.7601	0.585847	2.29575	1.95825	0.688746	2.6601	0	-9.59807	0.00547505
chr13	94155967	94156005	10834	Mpz	+	chr13	94153580	94157410	chr13	94154400	94155199	254.99	6.50124	44.5198	2.78	2.78175e-17	26.2339	0.0136625	-10.4899	1.59184e-31
chr13	94156043	94156044	10835	Mpz	+	chr13	94153580	94157410	chr13	94154400	94155199	20.8152	0.508786	2.60506	2.34847	0.494344	0.870174	0	-7.99297	0.0593388
chr13	94156076	94156082	10836	Mpz	+	chr13	94153580	94157410	chr13	94154400	94155199	64.5218	1.70343	11.0023	2.7	0.0835297	6.60549	0	-10.927	1.77902e-06
chr13	94156227	94156229	10837	Mpz	+	chr13	94153580	94157410	chr13	94154400	94155199	19.3239	0.203773	2.14677	3.36503	0.52131	0.765133	0	-7.80989	0.0712756
chr13	94156231	94156243	10838	Mpz	+	chr13	94153580	94157410	chr13	94154400	94155199	142.98	4.47962	15.5502	1.80056	0.00243906	15.9432	0.319858	-5.54819	0.000243354
chr13	94156262	94156265	10839	Mpz	+	chr13	94153580	94157410	chr13	94154400	94155199	41.5239	0.198413	7.56365	5.24347	0.0223589	3.26429	0	-9.89772	0.00164501
chr13	94156280	94156286	10840	Mpz	+	chr13	94153580	94157410	chr13	94154400	94155199	84.8544	2.2994	11.7311	2.34962	0.000965004	9.92169	0.00683125	-9.837	9.91976e-11
chr13	94156419	94156420	10841	Mpz	+	chr13	94153580	94157410	chr13	94154400	94155199	35.5542	2.2374	9.02478	2.01058	0.335844	7.83864	0	-11.1572	3.10908e-08
chr13	94156470	94156475	10842	Mpz	+	chr13	94153580	94157410	chr13	94154400	94155199	229.037	7.03919	39.57	2.49052	4.4488e-12	33.171	0	-13.2366	5.97979e-43
chr13	94156511	94156526	10843	Mpz	+	chr13	94153580	94157410	chr13	94154400	94155199	869.574	16.3827	75.9162	2.2129	7.70279e-15	53.1537	0	-13.9202	5.7915e-61
chr13	94156563	94156565	10844	Mpz	+	chr13	94153580	94157410	chr13	94154400	94155199	127.545	4.76154	22.2505	2.2279	6.34786e-06	11.4294	0	-11.7017	3.759e-14
chr13	94156575	94156576	10845	Mpz	+	chr13	94153580	94157410	chr13	94154400	94155199	96.9671	0.776464	11.3685	3.86352	0.0430861	6.70674	0.00636965	-9.3208	3.8353e-06
chr13	94156668	94156669	10846	Mpz	+	chr13	94153580	94157410	chr13	94154400	94155199	116.687	2.36973	14.4121	2.61422	0.294632	6.58671	0	-10.9021	1.35239e-06
chr13	94156717	94156720	10847	Mpz	+	chr13	94153580	94157410	chr13	94154400	94155199	298.588	3.60595	15.4337	2.10492	0.0111883	12.5074	0	-11.8348	8.21917e-16
chr13	94156793	94156795	10848	Mpz	+	chr13	94153580	94157410	chr13	94154400	94155199	170.14	3.89534	19.7089	2.3386	0.00341622	11.8072	0.0198356	-8.83821	7.17357e-12
chr13	94156871	94156881	10849	Mpz	+	chr13	94153580	94157410	chr13	94154400	94155199	560.245	10.1177	29.0872	1.5234	0.000335685	31.1238	0.00683125	-11.4953	5.88083e-39
chr13	94156907	94156915	10850	Mpz	+	chr13	94153580	94157410	chr13	94154400	94155199	429.353	4.18355	25.1254	2.58322	0.00169556	14.0411	0	-12.0001	2.22475e-18
chr13	94156937	94156938	10851	Mpz	+	chr13	94153580	94157410	chr13	94154400	94155199	119.424	0.712824	5.13038	2.85792	0.424926	5.19573	0.00683125	-8.90347	0.000130642
chr13	94156943	94156954	10852	Mpz	+	chr13	94153580	94157410	chr13	94154400	94155199	474.664	6.95956	31.8725	2.19818	3.11581e-10	20.574	0.01985	-9.65338	7.98522e-26
chr13	94157053	94157056	10853	Mpz	+	chr13	94153580	94157410	chr13	94154400	94155199	142.492	3.14529	13.8505	2.14348	0.0010414	8.78901	0.00635525	-9.65476	6.65811e-09
chr13	94157080	94157081	10854	Mpz	+	chr13	94153580	94157410	chr13	94154400	94155199	149.024	1.95063	12.4043	2.67065	0.128407	5.72486	0.00712506	-9.04647	3.93724e-05
chr13	94157118	94157120	10855	Mpz	+	chr13	94153580	94157410	chr13	94154400	94155199	206.242	4.0582	13.7104	1.75284	0.00555132	7.34992	0	-11.067	1.36579e-07
chr13	94157195	94157197	10856	Mpz	+	chr13	94153580	94157410	chr13	94154400	94155199	82.5851	1.19413	6.44568	2.42438	0.0633059	3.91835	0	-10.1631	0.000472166
chr13	94157334	94157342	10857	Mpz	+	chr13	94153580	94157410	chr13	94154400	94155199	153.912	2.55651	11.3218	2.14886	0.00657238	4.57303	0	-10.3894	0.000139642
chr13	94157373	94157374	10858	Mpz	+	chr13	94153580	94157410	chr13	94154400	94155199	26.7568	0.73115	2.42496	1.73494	0.510884	0.581277	0
chr13	94157919	94157926	10859	Mpz	+	chr13	94153580	94157410	chr13	94154400	94155199	2.81412	0	0			0	0
chr13	94158200	94158224	10860	Mpz	+	chr13	94153580	94157410	chr13	94154400	94155199	4.60653	0	0			0	0
chr13	94158278	94158291	10861	Mpz	+	chr13	94153580	94157410	chr13	94154400	94155199	2.51527	0	0.820317			0	0
chr13	94158395	94158405	10862	Mpz	+	chr13	94153580	94157410	chr13	94154400	94155199	3.65861	0	0			0	0
chr13	94424890	94424980	10870	Usf1	+	chr13	94424378	94426505	chr13	94425200	94426199	22.5525	44.876	57.5032	0.362723	0.312323	36.921	39.3466	0.226781	0.920078
chr13	94453430	94453595	10873	F11r	+	chr13	94453075	94456080	chr13	94453400	94453799	31.9913	0.83688	1.14355	0.437948	0.946994	0.0129609	1.31166	6.51344	0.395122
chr13	94583156	94583234	10879	.	+	chr13	94582915	94583964	chr13	94583000	94583199	3.29842	0	0			0	0
chr13	94737378	94737544	10880	Cd48	+	chr13	94736520	94738931	chr13	94737200	94737599	269.071	155.666	199.006	0.358492	0.0688211	143.751	55.5843	-1.23182	0.000429722
chr13	95053174	95053306	10896	Dcaf8	+	chr13	95052636	95054530	chr13	95052800	95053599	4.91182	45.9332	41.3816	-0.149106	0.803166	17.3683	19.2575	0.274683	0.934795
chr13	95214417	95214487	10900	Igsf8	+	chr13	95213256	95216491	chr13	95214000	95214199	7.30063	45.9776	24.9576	-0.878345	0.00394806	23.3342	35.2376	0.72738	0.334421
chr13	97035965	97036089	10911	Fmn2	+	chr13	97035841	97040015	chr13	97036000	97036199	2.73918	0.00509432	0.826251			0	0
chr13	99341205	99341278	10922	Sdccag8	+	chr13	99338599	99341748	chr13	99339200	99339799	3.10628	12.3362	14.8041	0.266623	0.773021	6.39454	9.60969	0.723759	0.761886
chr13	100554202	100554250	10924	Desi2	+	chr13	100553349	100555347	chr13	100553800	100554399	2.57356	8.3877	9.20135	0.139623	0.928419	7.65059	3.72908	-0.887033	0.672048
chr13	100660884	100660918	10929	Cox20	+	chr13	100659877	100662075	chr13	100660400	100660999	5.13604	12.1741	7.74858	-0.640591	0.608074	2.3468	3.28444	0.585351	0.96047
chr13	100661178	100661217	10930	Cox20	+	chr13	100659877	100662075	chr13	100660400	100660999	21.9579	52.6412	28.7875	-0.871177	0.00553758	30.6919	37.5239	0.436417	0.710043
chr13	100711409	100711411	10931	.	+	chr13	100710941	100712077	chr13	100711200	100711399	2.25476	0	0			0	0.0914506
chr13	100744320	100744459	10932	Efcab2	+	chr13	100743746	100745680	chr13	100743800	100744799	9.42366	6.03823	2.12374	-1.50337	0.224878	1.54911	2.62602	0.892183	0.934795
chr13	100906524	100906598	10933	Aida	+	chr13	100905249	100907842	chr13	100906600	100906999	6.83319	14.9564	7.18971	-1.05273	0.130465	17.7405	19.4446	0.255531	0.960133
chr13	104135542	104135656	10979	Sde2	+	chr13	104134440	104136314	chr13	104135000	104135799	5.02993	17.4714	16.1018	-0.11976	0.914476	9.87767	14.5349	0.706217	0.598904
chr13	104464557	104464598	10986	.	+	chr13	104463626	104465320	chr13	104464200	104464799	2.84323	1.90253	1.82324	-0.0726713	0.990959	0.919919	0.314431	-1.30804	0.898548
chr13	104468800	104468892	10987	Cnih4	+	chr13	104468329	104469316	chr13	104468400	104468999	112.998	339.769	462.67	0.447473	0.000602832	282.672	261.513	0.023825	1
chr13	105112028	105112066	10991	Eif3el1	+	chr13	105111721	105112994	chr13	105111800	105112199	6.3698	17.2937	17.2052	-0.00658515	0.997482	51.5517	52.9802	0.187837	0.934795
chr13	105486298	105486448	10997	Srp9	+	chr13	105486011	105487377	chr13	105486200	105486999	81.583	162.734	151.727	-0.0975533	0.813402	179.285	158.677	-0.0256673	1
chr13	107432975	107433019	11002	.	+	chr13	107431811	107433834	chr13	107432200	107432599	2.80068	2.37705	0.671791	-1.82945	0.600352	0.894301	0.522297	-0.741911	0.96047
chr13	107973663	107973795	11008	Eprs	+	chr13	107972944	107974808	chr13	107973400	107973999	46.3825	339.472	157.237	-1.10954	6.82847e-15	265.112	438.021	0.864289	0.0115524
chr13	114572833	114572991	11023	Tmem206	+	chr13	114572517	114573829	chr13	114572600	114572999	10.9184	118.583	44.6416	-1.40776	1.08992e-08	36.9683	42.7206	0.355335	0.776515
chr13	116445751	116445907	11030	LOC100125367	+	chr13	116445034	116446408	chr13	116445600	116445999	2.25391	2.48961	2.03815	-0.29574	0.955191	0.332009	3.05358	3.33746	0.260061
chr13	2805665	2805714	11035	Zfp820	-	chr13	2805170	2805927	chr13	2805600	2805799	3.19195	6.03858	2.17644	-1.46448	0.298683	4.84545	2.08319	-1.02303	0.776515
chr13	31126752	31126814	11046	.	-	chr13	31125823	31130719	chr13	31126600	31127399	2.56829	0.492497	0.948514			0	0.27325
chr13	31842044	31842046	11047	Bcl2	-	chr13	31842389	31843978	chr13	31842800	31843799	2.39722	0	0			0	0
chr13	32000808	32001006	11053	Vps4b	-	chr13	31999947	32001556	chr13	32001000	32001399	32.3453	83.0941	50.8036	-0.707639	0.00671801	45.213	56.1257	0.455228	0.598086
chr13	39381911	39381999	11066	Tsn	-	chr13	39381063	39382376	chr13	39381800	39382399	19.3476	91.876	77.9113	-0.237075	0.589445	69.8729	82.6422	0.381699	0.633109
chr13	41259556	41259612	11076	Dbi	-	chr13	41258863	41259013	chr13	41258600	41259199	5.32092	10.8236	15.8727	0.555564	0.3562	5.90736	2.26369	-1.22974	0.554876
chr13	41264105	41264125	11078	Dbi	-	chr13	41263129	41265722	chr13	41264000	41264199	2.36844	1.1146	2.17473	0.960606	0.880826	0.52023	0
chr13	41264697	41264828	11079	Dbi	-	chr13	41263129	41265722	chr13	41264000	41264199	1118.01	2129.97	2615.41	0.298644	0.00780085	1213.57	360.11	-1.59617	9.83212e-10
chr13	42388505	42388636	11080	Insig2	-	chr13	42387529	42389342	chr13	42388600	42388799	4.19544	12.4514	11.9396	-0.0572626	0.960079	7.50605	5.9447	-0.164852	0.978677
chr13	42693814	42693971	11082	Ddx18	-	chr13	42693123	42694350	chr13	42693800	42694199	26.8448	55.4527	54.4422	-0.0231257	0.970333	44.5302	40.8501	0.0278252	1
chr13	50212299	50212462	11095	Dars	-	chr13	50211559	50212824	chr13	50211800	50212399	19.4165	53.9865	93.0167	0.787399	9.11523e-05	65.2178	49.116	-0.276965	0.841401
chr13	52529714	52529780	11098	Pfkfb2	-	chr13	52527580	52530884	chr13	52529600	52529999	3.45156	2.30254	3.01474	0.38525	0.940247	1.80407	2.01815	0.279748	1
chr13	53362598	53362624	11111	Srgap2	-	chr13	53359028	53364339	chr13	53362400	53363399	9.57891	24.3081	12.2915	-0.979093	0.0557466	10.6446	5.43946	-0.798564	0.604948
chr13	53362820	53362826	11112	Srgap2	-	chr13	53359028	53364339	chr13	53362400	53363399	12.9574	83.9213	76.4341	-0.134174	0.786063	19.8861	2.58823	-2.82532	2.95986e-05
chr13	55689611	55689655	11148	.	-	chr13	55686972	55690252	chr13	55689600	55689799	8.60957	20.3003	0.00905903	-10.7617	1.90505e-37	3.35996	2.15062	-0.505386	0.96047
chr13	55814114	55814202	11157	Prelp	-	chr13	55810102	55814863	chr13	55814200	55814399	12.1372	0.33847	1.13224	1.7424	0.812615	22.9518	0.811963	-4.73624	0.00614569
chr13	56683465	56683503	11170	Ppp1r12b	-	chr13	56682442	56683986	chr13	56683400	56683799	8.60897	0	0			0.388827	0.939372	1.35956	0.968016
chr13	57185655	57185719	11182	Timm17a	-	chr13	57184909	57186157	chr13	57185400	57185999	78.2765	184.024	159.767	-0.201224	0.37251	151.114	165.215	0.273483	0.788934
chr13	57248270	57248284	11184	Shisa4	-	chr13	57247246	57249106	chr13	57248800	57248999	2.53375	4.76361	5.10443	0.112706	0.963465	4.2547	4.4841	0.205583	0.995277
chr13	57248564	57248565	11185	Shisa4	-	chr13	57247246	57249106	chr13	57248800	57248999	3.44949	1.07812	4.25859	1.9949	0.335573	2.13459	1.99867	-0.0063432	1
chr13	72576388	72576466	11230	BC003331	-	chr13	72575769	72578085	chr13	72576200	72577199	28.183	27.5024	30.83	0.16368	0.818521	22.5228	26.0688	0.374109	0.859774
chr13	73747882	73748062	11234	Swt1	-	chr13	73746803	73749151	chr13	73747800	73748399	25.6953	18.6701	16.3475	-0.190454	0.838338	14.8434	10.6923	-0.346143	0.905141
chr13	73820900	73820911	11235	Rnf2	-	chr13	73819773	73821812	chr13	73821200	73821399	2.70772	16.6333	4.50932	-1.88566	0.00330007	8.82029	10.1374	0.338699	0.948158
chr13	75747019	75747035	11282	Lamc1	-	chr13	75746275	75750638	chr13	75749000	75749599	2.74311	0	0			0	0
chr13	75887879	75887924	11285	Dhx9	-	chr13	75886533	75888227	chr13	75887400	75887799	5.48199	23.5945	13.4564	-0.806682	0.258675	12.5433	17.3698	0.610329	0.671698
chr13	77679865	77679869	11286	Ier5	-	chr13	77677166	77680252	chr13	77679600	77679999	7.04466	53.8834	12.6426	-2.08477	2.78047e-10	28.8562	21.3444	-0.287792	0.890659
chr13	77991192	77991291	11292	Xpr1	-	chr13	77990269	77991290	chr13	77991200	77991399	3.52942	10.3107	0.644509	-3.99903	0.00614619	1.01725	1.06755	0.163353	1
chr13	78629218	78629238	11301	Tor1aip1	-	chr13	78628051	78630228	chr13	78629000	78629799	2.94702	5.34109	3.18349	-0.735753	0.7261	8.51535	5.67051	-0.462081	0.892981
chr13	78629698	78629772	11302	Tor1aip1	-	chr13	78628051	78630228	chr13	78629000	78629799	6.26345	4.23494	4.18847	-0.00507957	1	5.01668	4.17142	-0.165938	0.985286
chr13	79805723	79805851	11347	Rasal2	-	chr13	79803394	79806096	chr13	79805800	79805999	365.883	33.2919	374.07	3.48974	2.58587e-67	92.0209	0.338039	-7.99473	2.63645e-13
chr13	79805921	79805932	11348	Rasal2	-	chr13	79803394	79806096	chr13	79805800	79805999	2.69361	0	6.57114	11.6964	1.00733e-06	0.635084	0
chr13	82866086	82866135	11352	Cacybp	-	chr13	82865138	82867013	chr13	82866000	82866999	6.56122	10.535	9.06448	-0.214919	0.861375	4.5258	5.3966	0.433585	0.96047
chr13	83851778	83851847	11357	Klhl20	-	chr13	83851253	83852094	chr13	83851600	83851999	6.56515	14.3502	25.7227	0.841371	0.0553938	11.5704	9.50492	-0.163209	0.978677
chr13	84694591	84694704	11368	Suco	-	chr13	84693524	84695849	chr13	84694600	84694999	12.8611	17.7587	15.5323	-0.191882	0.815172	9.5579	9.64468	0.130095	0.996517
chr13	85271996	85272092	11373	Dnm3	-	chr13	85270176	85272456	chr13	85271600	85271999	18.49	123.011	48.5779	-1.33776	9.87341e-15	0	0
chr13	89493219	89493307	11415	Pogk	-	chr13	89492311	89493776	chr13	89493200	89493599	3.87216	1.04387	1.38325	0.432995	0.950101	1.01153	1.69068	0.888615	0.978677
chr13	92934214	92934251	11439	Hsd17b7	-	chr13	92933225	92934936	chr13	92934400	92934599	4.79262	2.82203	11.899	2.06669	0.0307515	6.03921	3.02917	-0.895808	0.859774
chr13	93854793	93854941	11459	Atf6	-	chr13	93853246	93856046	chr13	93855400	93855799	26.5683	88.1754	88.2509	0.00348998	0.997482	51.2593	63.7254	0.455569	0.553884
chr13	94146437	94146469	11465	Sdhc	-	chr13	94145742	94147178	chr13	94146600	94147399	131.301	412.459	405.575	-0.0230477	0.955895	373.053	347.472	0.0391884	0.999642
chr13	94147060	94147149	11466	Sdhc	-	chr13	94145742	94147178	chr13	94146600	94147399	22.3353	4.83751	17.0509	1.82277	0.000957434	5.61769	1.25512	-2.0481	0.308884
chr13	94155315	94155324	11467	.	-	chr13	94153580	94157410	chr13	94154400	94155199	8.1848	0.379319	0.349031			0.0565137	0
chr13	94192709	94192799	11469	Pcp4l1	-	chr13	94191393	94192906	chr13	94192400	94192599	28.2212	0.649176	0	-8.35868	0.0158453	0.0226055	2.87956	6.8457	0.274018
chr13	94246242	94246285	11480	Ndufs2	-	chr13	94245379	94246874	chr13	94246200	94246399	41.3234	172.399	214.34	0.317236	0.226067	147.891	120.894	-0.146452	0.934795
chr13	94288003	94288035	11484	Usp21	-	chr13	94287388	94288391	chr13	94287400	94287999	6.16218	14.8343	10.6277	-0.484559	0.622868	15.8878	12.0453	-0.263691	0.945754
chr13	94288920	94289035	11485	Usp21	-	chr13	94287388	94288391	chr13	94287400	94287999	6.97642	1.30589	2.07427	0.677106	0.851578	0.738771	1.17763	0.782735	0.988673
chr13	94289286	94289305	11486	Ufc1	-	chr13	94287388	94288391	chr13	94287400	94287999	3.84047	0.343452	0			0	0.076263
chr13	94335222	94335262	11491	.	-	chr13	94334355	94336785	chr13	94335000	94335199	4.18551	4.62621	1.63274	-1.49033	0.449551	2.20495	0.593113	-1.77427	0.799623
chr13	95104386	95104399	11545	Pea15	-	chr13	95105015	95105165	chr13	95104800	95105199	3.73552	1.65441	0			0.408116	0.152526	-1.10483	0.946823
chr13	95104450	95104458	11546	Pea15	-	chr13	95105015	95105165	chr13	95104800	95105199	4.84244	0.551945	0			0	0.203829
chr13	95198280	95198286	11563	Atp1a2	-	chr13	95195617	95198579	chr13	95196000	95196399	3.49222	0	0			0	0
chr13	99340356	99340457	11608	.	-	chr13	99338599	99341748	chr13	99339200	99339799	4.44662	10.652	18.2189	0.77997	0.178806	15.2863	11.6516	-0.243582	0.954559
chr13	100386263	100386349	11618	Adss	-	chr13	100384653	100387283	chr13	100386400	100386599	7.36704	43.1473	26.7846	-0.690394	0.090715	37.2339	50.2476	0.580083	0.39321
chr13	100906131	100906206	11633	Brox	-	chr13	100905249	100907842	chr13	100906600	100906999	7.21264	21.0387	16.8985	-0.313196	0.726265	13.5178	10.9042	-0.15974	0.978111
chr13	100993133	100993159	11635	.	-	chr13	100992777	100994160	chr13	100993000	100993399	2.78008	0.706983	0.170257	-2.05167	0.694825	0	0.875238	8.1186	0.284689
chr13	103547127	103547180	11645	Psen2	-	chr13	103546001	103547778	chr13	103547000	103547399	12.4108	26.9064	15.4298	-0.795152	0.185249	25.7864	14.456	-0.652596	0.668822
chr13	103658693	103658729	11647	.	-	chr13	103657809	103659370	chr13	103658400	103658999	5.05301	0.730181	2.57874	1.83422	0.619319	1.14672	1.66998	0.649047	0.999642
chr13	104098279	104098406	11649	H3f3a	-	chr13	104098973	104102575	chr13	104101400	104101799	6.13516	15.7862	11.5282	-0.454078	0.528023	13.7067	7.66985	-0.688406	0.616194
chr13	104101308	104101437	11650	H3f3a	-	chr13	104098973	104102575	chr13	104101400	104101799	715.466	1519.67	1333.87	-0.185261	0.225441	991.212	755.788	-0.253549	0.769279
chr13	104464447	104464530	11658	Nvl	-	chr13	104463626	104465320	chr13	104464200	104464799	13.9936	17.4849	14.728	-0.242575	0.831119	9.24289	9.19183	0.168721	0.985824
chr13	105605971	105606010	11675	Degs1	-	chr13	105604987	105607172	chr13	105606400	105606799	7.12816	0.952859	2.68859	1.48149	0.791789	1.99426	2.98952	0.728114	0.96047
chr13	105606549	105606649	11676	Degs1	-	chr13	105604987	105607172	chr13	105606400	105606799	104.766	99.3138	123.862	0.319355	0.193371	187.566	117.469	-0.540944	0.21598
chr13	105864535	105864657	11696	Capn2	-	chr13	105862438	105865144	chr13	105864600	105864799	9.67186	76.6373	31.1265	-1.30229	4.69553e-05	39.1633	45.6381	0.358013	0.789563
chr13	107432743	107432752	11712	Marc2	-	chr13	107431811	107433834	chr13	107432200	107432599	1.90214	0	0			0	0.0190658
chr13	107432915	107432928	11713	Marc2	-	chr13	107431811	107433834	chr13	107432200	107432599	2.21283	11.2157	3.09251	-1.85289	0.00978171	0.68571	1.11492	0.862666	0.978677
chr13	107938007	107938048	11723	Iars2	-	chr13	107937181	107938799	chr13	107937600	107937999	5.88762	21.3548	13.1745	-0.695129	0.255633	15.6591	8.45747	-0.737086	0.537494
chr13	108738055	108738092	11724	Lyplal1	-	chr13	108737362	108738355	chr13	108738000	108738399	3.00308	6.54152	4.58916	-0.504012	0.74358	6.60299	8.74597	0.547678	0.849141
chr13	114264767	114264827	11738	Tatdn3	-	chr13	114263864	114265458	chr13	114264600	114264999	10.3079	3.51368	9.36685	1.41882	0.090972	7.78947	5.06563	-0.441682	0.899192
chr13	116560308	116560383	11751	G0s2	-	chr13	116559225	116560411	chr13	116560200	116560599	17.6854	0	0			2.04782	2.73289	0.540612	0.985824
chr13	118419793	118419963	11759	Cr1l	-	chr13	118419069	118420615	chr13	118419800	118420199	38.6152	54.9677	70.6087	0.365334	0.225825	65.2107	123.25	1.04658	0.0579724
chr14	2095628	2095754	11762	Gak	+	chr14	2094660	2096794	chr14	2095400	2095799	4.33404	20.0273	16.2468	-0.297638	0.689107	5.31708	10.6102	1.15162	0.426588
chr14	2323578	2323688	11763	Atp5me	+	chr14	2323149	2324564	chr14	2323400	2323799	123.373	260.996	255.421	-0.0276599	0.955034	99.2727	104.022	0.219411	0.921087
chr14	2906673	2906750	11768	Evi5	+	chr14	2906031	2906670	chr14	2906200	2906799	16.9569	0	0.748843			0	0
chr14	3509508	3509668	11800	Tgfbr3	+	chr14	3508998	3513222	chr14	3509200	3509799	10.4399	0.710904	37.7888	5.72859	5.79765e-08	6.39501	0.139816	-5.16525	0.0418673
chr14	4120984	4121116	11810	Zfp644	+	chr14	4120442	4122196	chr14	4121000	4121199	9.02358	25.1262	19.6685	-0.355248	0.627418	4.30881	7.68561	1.00126	0.554627
chr14	7592550	7592602	11843	Aff1-as1	+	chr14	7592103	7592748	chr14	7592000	7592599	6.73351	0	0			0	0
chr14	10789161	10789221	11858	5430416N02Rik	+	chr14	10788212	10790656	chr14	10789200	10789399	3.52192	9.96834	9.06395	-0.13787	0.941327	6.71818	7.69711	0.348619	0.951189
chr14	11143201	11143231	11864	Hnrnpdl	+	chr14	11141103	11145748	chr14	11142000	11142399	14.3365	40.5822	24.0011	-0.757537	0.0173605	42.3898	31.9593	-0.271735	0.8648
chr14	11145194	11145203	11865	Hnrnpdl	+	chr14	11141103	11145748	chr14	11142000	11142399	2.2493	0.542718	0.273439			0.466592	0.44639	0.100923	1
chr14	11146689	11146715	11866	Hnrnpdl	+	chr14	11141103	11145748	chr14	11142000	11142399	5.2039	0.489055	0			0	0.0635957
chr14	11200682	11200794	11869	Hnrnpd	+	chr14	11199337	11202786	chr14	11199600	11200799	4.37238	7.28582	3.24221	-1.1641	0.31418	3.86035	3.91584	0.112969	1
chr14	11202161	11202162	11870	Hnrnpd	+	chr14	11199337	11202786	chr14	11199600	11200799	2.22785	0	0			0	0
chr14	13133365	13133438	11874	Antxr2	+	chr14	13132894	13136313	chr14	13133000	13133799	2.83873	15.5132	8.6939	-0.832018	0.2317	5.24318	4.14625	-0.200918	0.978677
chr14	16267486	16267555	11879	Ccni	+	chr14	16266835	16269208	chr14	16266800	16267399	4.08782	7.443	6.07212	-0.28826	0.841021	5.45678	7.98919	0.702867	0.789563
chr14	16267904	16268020	11880	Ccni	+	chr14	16266835	16269208	chr14	16266800	16267399	2.3739	1.41573	2.38303	0.761602	0.875025	1.0988	0.583679	-0.755758	0.96047
chr14	17039537	17039667	11901	Nup54	+	chr14	17038938	17040658	chr14	17039400	17039799	9.1086	23.7907	15.901	-0.573768	0.410994	11.4504	12.8374	0.325774	0.946823
chr14	17163891	17163915	11906	Sdad1	+	chr14	17163870	17164929	chr14	17163600	17163999	2.38153	16.4127	15.5024	-0.0805013	0.947641	21.2822	15.2135	-0.365276	0.865411
chr14	17533573	17533750	11912	Rchy1	+	chr14	17532780	17535028	chr14	17533400	17533799	22.7215	37.3282	23.8909	-0.641511	0.0480723	24.0114	13.0252	-0.737366	0.564265
chr14	19341068	19341108	11921	Cox18	+	chr14	19340090	19342319	chr14	19340800	19341199	6.0862	6.69331	11.0427	0.717691	0.496752	7.12106	7.48949	0.281551	0.978677
chr14	20950258	20950268	11924	Grsf1	+	chr14	20949403	20951327	chr14	20949400	20949799	3.17571	0	0			0	0.0127393
chr14	32803831	32803841	11933	Igfbp7	+	chr14	32803512	32806309	chr14	32804200	32804399	90.6482	4470.39	14.1286	-8.30406	5.31264e-257	102.225	98.7291	0.0880753	0.992034
chr14	32804196	32804246	11934	Igfbp7	+	chr14	32803512	32806309	chr14	32804200	32804399	16.5285	99.8508	1.47151	-6.09058	3.33684e-07	4.65367	3.44909	-0.294363	0.968016
chr14	32804299	32804326	11935	Igfbp7	+	chr14	32803512	32806309	chr14	32804200	32804399	5.28716	69.7219	0.00905903	-12.5339	1.88941e-141	7.20251	2.54633	-1.33194	0.432988
chr14	33410904	33411005	11947	Aasdh	+	chr14	33410353	33411746	chr14	33410600	33410999	4.3099	2.96305	2.05015	-0.541251	0.912566	1.49592	0.266536	-2.39709	0.672048
chr14	37729468	37729516	11985	Tec	+	chr14	37728928	37730730	chr14	37729000	37729799	3.06331	3.52617	3.33574	-0.0811291	0.977503	0.982593	0.52244	-0.738649	0.96047
chr14	44232270	44232271	12017	Smim14	+	chr14	44232418	44234448	chr14	44232800	44233399	2.20179	0	0			0	0
chr14	44233018	44233207	12018	Smim14	+	chr14	44232418	44234448	chr14	44232800	44233399	70.9224	342.069	181.964	-0.908599	2.1804e-11	74.8609	117.231	0.77876	0.115377
chr14	44299064	44299137	12026	Ugdh	+	chr14	44298127	44300842	chr14	44299800	44300199	4.58673	63.9661	39.4434	-0.696502	0.0100367	37.9996	7.12439	-2.26741	8.32141e-06
chr14	44299216	44299227	12027	Ugdh	+	chr14	44298127	44300842	chr14	44299800	44300199	5.98978	181.316	152.026	-0.253269	0.211908	167.257	66.3361	-1.18516	0.000598425
chr14	44343796	44343847	12030	Rpl9	+	chr14	44342980	44345053	chr14	44343200	44344199	293.68	520.332	667.705	0.363233	0.00748702	532.524	596.262	0.313764	0.65138
chr14	44344257	44344292	12031	Rpl9	+	chr14	44342980	44345053	chr14	44343200	44344199	6.2109	3.79432	3.95432	0.0608337	0.98095	5.12321	5.77988	0.332459	0.96256
chr14	44344406	44344432	12032	Rpl9	+	chr14	44342980	44345053	chr14	44343200	44344199	7.59736	2.4429	4.36894	0.842104	0.762168	2.11621	2.63009	0.463938	0.978677
chr14	44344480	44344493	12033	Rpl9	+	chr14	44342980	44345053	chr14	44343200	44344199	3.348	1.09601	1.73663	0.663467	0.852779	2.1664	1.82539	-0.143355	0.994544
chr14	44344944	44345030	12034	Rpl9	+	chr14	44342980	44345053	chr14	44343200	44344199	19.978	10.9631	17.2303	0.66239	0.395099	9.8843	12.6708	0.498501	0.811459
chr14	44345808	44345939	12035	Rpl9	+	chr14	44342980	44345053	chr14	44343200	44344199	30.9982	10.4949	16.2909	0.638629	0.288734	9.70667	10.6353	0.286891	0.954559
chr14	45787153	45787233	12046	Rell1	+	chr14	45786371	45789664	chr14	45787200	45787599	14.0698	32.3978	24.7412	-0.388556	0.414475	17.0845	19.2917	0.313762	0.920441
chr14	60774930	60775042	12058	Sepsecs	+	chr14	60774620	60775811	chr14	60774800	60775399	8.50766	6.01981	6.10187	0.0177576	0.996587	4.85997	2.14722	-1.02284	0.785573
chr14	61248767	61248875	12060	Dhx15	+	chr14	61247885	61250447	chr14	61248600	61248999	4.18799	10.8385	19.055	0.817884	0.285813	13.761	9.53074	-0.372503	0.898548
chr14	70207784	70207908	12073	Qdpr	+	chr14	70207093	70208856	chr14	70207600	70207799	32.9546	60.9238	54.809	-0.150256	0.708291	42.3834	41.0876	0.118419	0.978677
chr14	77475160	77475195	12117	.	+	chr14	77474205	77476035	chr14	77475000	77475199	3.24098	0.491111	0.0237773			0	0
chr14	78899798	78899861	12119	LOC680039	+	chr14	78899132	78900807	chr14	78899600	78899999	5.11792	22.2411	16.4439	-0.429157	0.575711	5.80991	2.34284	-1.07001	0.803871
chr14	78982245	78982265	12120	Tbc1d14	+	chr14	78981183	78982405	chr14	78982000	78982399	5.19214	3.72396	1.99842	-0.907269	0.818213	0	0.0783757
chr14	80519109	80519179	12141	.	+	chr14	80518047	80519966	chr14	80518600	80519599	3.65802	0.136085	1.84375	3.7443	0.308047	2.42369	0.702084	-1.64156	0.831636
chr14	82027566	82027760	12150	Nop14	+	chr14	82026326	82028533	chr14	82027400	82027599	12.4547	68.07	44.7812	-0.60424	0.0196895	32.9066	38.5608	0.390609	0.774407
chr14	82175516	82175563	12153	Tnip2	+	chr14	82175082	82176824	chr14	82175200	82175599	4.22586	64.9431	32.6503	-0.99011	0.000126017	23.7464	10.2734	-1.03329	0.260061
chr14	82504860	82504909	12161	Mxd4	+	chr14	82503554	82507285	chr14	82505400	82505799	11.0643	20.3947	16.8639	-0.26872	0.764306	5.18578	8.01747	0.755427	0.771074
chr14	82522993	82523121	12170	Haus3	+	chr14	82522373	82523678	chr14	82523000	82523199	4.10951	6.80047	2.32924	-1.5332	0.230977	3.60279	5.80814	0.822962	0.789563
chr14	82778031	82778231	12171	Nelfa	+	chr14	82777278	82779172	chr14	82777600	82778199	9.47711	17.0436	9.98879	-0.769963	0.174824	10.8672	7.8298	-0.333212	0.927548
chr14	83046251	83046287	12179	Tmem129	+	chr14	83045464	83047556	chr14	83046000	83046399	6.5722	26.4446	13.0429	-1.01635	0.00944071	53.6472	44.2707	-0.11464	0.978111
chr14	84024905	84024962	12192	Pisd	+	chr14	84024097	84026665	chr14	84024200	84025599	8.50815	22.4928	38.1205	0.764165	0.0841227	20.7199	18.5148	-0.00656293	1
chr14	84102599	84102634	12196	Eif4enif1	+	chr14	84098567	84101609	chr14	84100000	84100399	3.43998	0	0			0	0
chr14	84248738	84248851	12198	Pik3ip1	+	chr14	84248063	84251096	chr14	84249600	84250599	22.1708	28.4085	47.9913	0.760522	0.00356495	9.51598	11.4014	0.422291	0.930171
chr14	84573069	84573148	12204	Morc2a	+	chr14	84572111	84573846	chr14	84572200	84572399	2.18289	7.7894	3.34797	-1.22174	0.233065	8.76242	3.70596	-1.04961	0.533972
chr14	84834478	84834672	12207	Dusp18	+	chr14	84833710	84835761	chr14	84834200	84834599	39.9675	49.764	99.5308	1.00362	0.000400531	24.2156	22.582	0.0319756	1
chr14	85098917	85098995	12219	Tbc1d10a	+	chr14	85098490	85101689	chr14	85098600	85098999	10.5135	31.7872	39.1817	0.302236	0.496752	21.1483	9.55647	-1.01285	0.203379
chr14	85129562	85129608	12220	Castor1	+	chr14	85129220	85130949	chr14	85130400	85130999	7.37528	1.02037	1.56322	0.617135	0.905679	0	0.178717
chr14	86028834	86028849	12232	Rhbdd3	+	chr14	86028333	86029824	chr14	86028400	86028999	2.25391	0.518849	1.21877	1.25623	0.817849	0.542531	0.969953	0.932599	0.997039
chr14	86029130	86029173	12233	Rhbdd3	+	chr14	86028333	86029824	chr14	86028400	86028999	2.88115	1.87111	0.27698	-2.75058	0.496752	0.644256	0.403044	-0.502748	0.978111
chr14	86029482	86029494	12234	Rhbdd3	+	chr14	86028333	86029824	chr14	86028400	86028999	3.8916	2.30921	0.664938	-1.80278	0.746306	1.24425	0.805274	-0.509543	0.974482
chr14	86423826	86424017	12237	Xbp1	+	chr14	86422853	86425528	chr14	86423600	86423999	6.68654	81.7146	44.4401	-0.875149	0.0209676	12.4743	10.792	-0.0421388	1
chr14	86426413	86426419	12238	Xbp1	+	chr14	86422853	86425528	chr14	86423600	86423999	2.54218	0	0.462846			0	0
chr14	86721101	86721249	12245	Dbnl	+	chr14	86720515	86722830	chr14	86721000	86721399	149.854	146.998	124.117	-0.244575	0.454459	102.991	71.2898	-0.381708	0.589741
chr14	86880063	86880233	12258	Ykt6	+	chr14	86879327	86881148	chr14	86880000	86880199	15.8706	47.7427	43.7569	-0.125037	0.851578	45.1927	41.3462	0.0102559	1
chr14	87376121	87376186	12277	Ogdh	+	chr14	87375724	87377516	chr14	87376000	87376599	16.6125	26.5936	32.6346	0.295495	0.543801	15.7889	19.6826	0.463181	0.786936
chr14	104208378	104208573	12299	Rab1a	+	chr14	104207497	104208880	chr14	104207600	104208199	89.71	166.283	140.881	-0.239717	0.502503	129.475	128.115	0.126831	0.96047
chr14	106464442	106464464	12323	Wdpcp	+	chr14	106463227	106465165	chr14	106464400	106464799	4.04843	0.331131	0.231829			0.751732	0.140132	-2.36493	0.811695
chr14	107366329	107366522	12327	Tmem17	+	chr14	107365961	107367305	chr14	107366000	107366999	21.5803	11.7391	18.8722	0.687934	0.208695	5.78858	6.84943	0.405939	0.934795
chr14	108135708	108135746	12343	Usp34	+	chr14	108134611	108137018	chr14	108135200	108135799	2.69694	0.462702	0.585754	0.333025	0.946994	0.530788	0.219201	-1.07769	0.921087
chr14	108135998	108136124	12344	Usp34	+	chr14	108134611	108137018	chr14	108135200	108135799	7.19173	9.07126	6.17221	-0.554466	0.563256	2.93803	5.78763	1.13535	0.608152
chr14	113792423	113792532	12363	Rtn4	+	chr14	113791916	113794317	chr14	113792200	113792799	9.93013	44.3365	41.6258	-0.0886839	0.908194	36.4905	20.5782	-0.687859	0.42273
chr14	1472377	1472412	12401	LOC100365289	-	chr14	1471193	1473534	chr14	1472000	1472599	2.7253	3.82972	8.46895	1.14172	0.363363	0.949902	3.63886	2.03371	0.510006
chr14	2095527	2095619	12409	Tmem175	-	chr14	2094660	2096794	chr14	2095400	2095799	16.7499	41.6103	48.7663	0.231002	0.612013	12.8316	15.0864	0.375116	0.898548
chr14	2699984	2700003	12415	Mtf2	-	chr14	2698946	2700420	chr14	2699800	2700399	7.05655	18.2173	26.6926	0.553299	0.262506	12.8588	11.1166	-0.0596156	0.999642
chr14	2866112	2866144	12424	Rpl5	-	chr14	2866197	2868255	chr14	2867400	2867799	4.51243	6.24249	11.1083	0.840171	0.451607	7.35201	8.32381	0.327346	0.96047
chr14	2866296	2866358	12425	Rpl5	-	chr14	2866197	2868255	chr14	2867400	2867799	9.03376	10.0432	15.3485	0.613593	0.297972	14.0492	12.5434	-0.00637125	1
chr14	2867513	2867598	12426	Rpl5	-	chr14	2866197	2868255	chr14	2867400	2867799	164.798	646.122	782.141	0.27842	0.0458597	610.822	589.506	0.0936577	0.976398
chr14	2906420	2906573	12427	.	-	chr14	2906031	2906670	chr14	2906200	2906799	4.32464	0.954359	5.29153	2.4586	0.33345	0.181452	0
chr14	3355025	3355175	12434	Btbd8	-	chr14	3354047	3355615	chr14	3354600	3355199	12.9564	1.18563	2.02781	0.773395	0.868532	1.40245	0.943096	-0.284689	0.983911
chr14	6579122	6579175	12456	BC005561	-	chr14	6578419	6579531	chr14	6578600	6578799	10.6815	12.2484	10.5644	-0.214446	0.853124	5.8983	4.29088	-0.295324	0.96047
chr14	7045505	7045694	12485	Nudt9	-	chr14	7043924	7046323	chr14	7045400	7045999	16.8321	37.38	78.9408	1.08062	7.18974e-07	5.91853	7.16743	0.413873	0.940545
chr14	10394802	10394884	12514	Mrps18c	-	chr14	10394248	10395756	chr14	10394800	10394999	79.6176	98.3497	77.6405	-0.336598	0.166635	48.5127	57.2819	0.377494	0.692814
chr14	10696435	10696486	12518	Cops4	-	chr14	10695397	10697238	chr14	10696400	10696799	63.2491	110.224	104.339	-0.0754471	0.851578	79.7929	81.0964	0.167524	0.948158
chr14	10717274	10717375	12519	.	-	chr14	10716551	10717335	chr14	10717000	10717399	2.42637	0.824824	1.53934	0.895166	0.858188	0.452109	0
chr14	10789017	10789090	12520	.	-	chr14	10788212	10790656	chr14	10789200	10789399	5.21803	1.62759	3.34658	1.0425	0.80734	1.04107	1.25319	0.426446	1
chr14	11141930	11141952	12528	Enoph1	-	chr14	11141103	11145748	chr14	11142000	11142399	2.76304	0	1.5219			1.28431	0.389716	-1.4863	0.881795
chr14	11142096	11142169	12529	Enoph1	-	chr14	11141103	11145748	chr14	11142000	11142399	26.0117	17.5275	42.6628	1.28613	6.80149e-05	22.8334	11.3041	-0.877567	0.296898
chr14	16200627	16200705	12551	Ccng2	-	chr14	16200723	16203697	chr14	16201400	16202599	2.38553	0	0			0	0
chr14	17103623	17103812	12576	Art3	-	chr14	17102064	17104312	chr14	17103600	17103999	216.185	67.0986	179.295	1.42083	2.66255e-13	13.0419	0	-11.8941	1.10266e-16
chr14	17533533	17533576	12587	Thap6	-	chr14	17532780	17535028	chr14	17533400	17533799	9.55169	7.59344	10.1278	0.419579	0.703267	1.42793	5.22811	1.99583	0.364923
chr14	21065425	21065538	12601	Utp3	-	chr14	21064372	21066853	chr14	21065400	21065799	20.9953	93.4191	67.3672	-0.469068	0.041993	50.2915	54.8857	0.275658	0.881795
chr14	22899575	22899629	12608	Ythdc1	-	chr14	22898386	22900214	chr14	22899600	22899999	14.792	31.0736	17.2166	-0.84692	0.0270154	6.66103	10.3259	0.794908	0.633109
chr14	32901217	32901256	12621	Polr2b	-	chr14	32900598	32903157	chr14	32901000	32901599	7.28851	19.9018	23.4388	0.23808	0.754418	9.65161	8.87859	0.0206301	1
chr14	34402749	34402871	12637	Srd5a3	-	chr14	34401594	34403353	chr14	34402400	34402999	8.79212	42.6988	42.9737	0.00915612	0.990959	9.67557	9.67033	0.142134	0.999642
chr14	35405760	35405875	12642	Pdgfra	-	chr14	35404550	35409363	chr14	35405600	35405999	3.10718	0	0.112584			0.981239	0.164203	-2.47913	0.72052
chr14	37101109	37101236	12652	Dcun1d4	-	chr14	37101984	37104949	chr14	37103600	37103999	2.7596	0.233288	0			0	0
chr14	37103698	37103783	12653	Dcun1d4	-	chr14	37101984	37104949	chr14	37103600	37103999	4.2955	5.03346	9.03249	0.841678	0.35785	2.53411	4.24457	0.869191	0.865411
chr14	37293810	37293908	12659	Ociad1	-	chr14	37292869	37294280	chr14	37293800	37293999	132.135	133.677	164.885	0.307213	0.20103	81.3966	75.0764	0.0188334	1
chr14	37681178	37681343	12667	Slain2	-	chr14	37679707	37682627	chr14	37681400	37681799	5.04448	47.4013	68.0541	0.5254	0.043581	5.71914	5.85219	0.155905	0.997137
chr14	42608133	42608205	12720	Limch1	-	chr14	42607703	42608469	chr14	42608000	42608399	6.6923	2.73799	0.596194	-2.20491	0.515408	0.225005	0.512258	1.34395	0.978111
chr14	42643749	42643759	12725	Limch1	-	chr14	42642487	42645160	chr14	42644200	42644999	4.98678	0.473056	0			0.316477	0.152872	-0.955137	0.957664
chr14	42643852	42643915	12726	Limch1	-	chr14	42642487	42645160	chr14	42644200	42644999	15.0877	2.85127	13.5727	2.25344	0.0244156	8.02043	1.77085	-1.99145	0.141409
chr14	42644357	42644367	12727	Limch1	-	chr14	42642487	42645160	chr14	42644200	42644999	13.5157	0.417734	2.03585	2.26707	0.627418	3.73613	0.452707	-2.9739	0.508219
chr14	42644422	42644424	12728	Limch1	-	chr14	42642487	42645160	chr14	42644200	42644999	5.50804	1.04362	2.81648	1.42679	0.705592	0.88134	0.445775	-0.921909	0.954559
chr14	42644434	42644444	12729	Limch1	-	chr14	42642487	42645160	chr14	42644200	42644999	224.516	22.1926	76.7724	1.79171	3.65232e-15	31.513	9.35775	-1.56915	0.0132647
chr14	42644461	42644468	12730	Limch1	-	chr14	42642487	42645160	chr14	42644200	42644999	8.37508	0.451142	2.13973	2.23664	0.533895	0.259963	0.0888062	-1.35142	0.934795
chr14	42644535	42644536	12731	Limch1	-	chr14	42642487	42645160	chr14	42644200	42644999	5.88367	1.19462	2.82709	1.24063	0.783296	0	0
chr14	42644546	42644548	12732	Limch1	-	chr14	42642487	42645160	chr14	42644200	42644999	2.49842	0.5265	0			0.803575	0.280081	-1.39025	0.929439
chr14	42644561	42644563	12733	Limch1	-	chr14	42642487	42645160	chr14	42644200	42644999	3.05579	1.05981	0.592654			1.67494	0	-8.92857	0.0200807
chr14	44168572	44168644	12742	Ube2k	-	chr14	44167476	44169912	chr14	44168400	44168999	23.266	116.416	99.2763	-0.228077	0.389195	82.0692	108.894	0.565851	0.274018
chr14	44343628	44343701	12743	Lias	-	chr14	44342980	44345053	chr14	44343200	44344199	5.62597	8.81039	17.8396	1.0165	0.0552571	3.71579	4.76694	0.510731	0.941468
chr14	44580915	44580929	12744	Wdr19	-	chr14	44580305	44581715	chr14	44581000	44581399	3.12148	1.4693	3.99595	1.44243	0.456397	1.72224	0.767074	-0.972583	0.929606
chr14	45669747	45669808	12756	Pgm2	-	chr14	45668549	45670139	chr14	45669600	45669799	8.64958	16.4254	5.15906	-1.6717	0.0252525	10.7682	17.4659	0.844344	0.400095
chr14	45786931	45787131	12757	.	-	chr14	45786371	45789664	chr14	45787200	45787599	7.24622	1.65443	2.13666	0.369447	0.941857	4.2526	2.97867	-0.369349	0.96047
chr14	59644999	59645035	12773	Tbc1d19	-	chr14	59644212	59645565	chr14	59644800	59645199	10.4112	12.5863	9.91468	-0.337928	0.781003	2.18085	7.63871	1.97397	0.137012
chr14	60190446	60190547	12781	Smim20	-	chr14	60189706	60191205	chr14	60190200	60190599	69.656	88.1909	66.3782	-0.403689	0.289555	42.8404	43.6284	0.169964	0.956304
chr14	61076961	61077063	12798	Sod3	-	chr14	61075726	61077242	chr14	61076600	61076799	197.743	459.693	2222.83	2.27637	7.41827e-104	516.743	182.867	-1.37666	4.50612e-05
chr14	62748970	62749060	12801	Gnpda2	-	chr14	62747773	62749241	chr14	62748800	62749399	11.7319	20.675	21.5571	0.0622832	0.943581	9.4952	6.11734	-0.473844	0.897538
chr14	66803870	66803987	12803	Pacrgl	-	chr14	66803153	66804341	chr14	66803600	66803999	4.77621	4.94164	8.61283	0.81279	0.448767	2.66104	7.62288	1.72466	0.41772
chr14	70140289	70140482	12821	Med28	-	chr14	70139488	70140960	chr14	70140400	70140599	120.461	243.657	167.413	-0.537263	0.000890278	120.405	124.524	0.194252	0.898548
chr14	70164186	70164261	12825	Lap3	-	chr14	70162185	70164654	chr14	70164200	70164399	27.5387	65.3784	66.5731	0.0260067	0.966909	54.0709	76.5337	0.646704	0.18333
chr14	72005768	72005894	12830	Cc2d2a	-	chr14	72004473	72006485	chr14	72005400	72005999	11.605	2.74781	0.539159	-2.31747	0.572046	0.519926	2.19867	2.2781	0.769834
chr14	73751379	73751500	12839	.	-	chr14	73750533	73751774	chr14	73751200	73751799	3.93803	1.33071	2.69099	1.02331	0.813838	1.68397	0.54922	-1.4422	0.880887
chr14	77475006	77475102	12848	Stx18	-	chr14	77474205	77476035	chr14	77475000	77475199	19.8794	40.0579	35.6581	-0.167068	0.762168	34.2292	43.2593	0.480918	0.712536
chr14	79103751	79103798	12857	Grpel1	-	chr14	79102749	79104557	chr14	79103800	79104199	74.989	186.654	141.664	-0.397028	0.0795005	139.155	113.698	-0.153187	0.930171
chr14	79664693	79664758	12861	Afap1	-	chr14	79664360	79667095	chr14	79666400	79666799	2.31106	0	0			0	0
chr14	79666455	79666569	12862	Afap1	-	chr14	79664360	79667095	chr14	79666400	79666799	34.5421	201.221	85.6494	-1.23185	6.89146e-12	61.8132	68.3115	0.293867	0.808166
chr14	80518995	80519049	12880	Tbrg4	-	chr14	80518047	80519966	chr14	80518600	80519599	8.00675	19.2853	19.8881	0.0444676	0.965648	18.5542	23.2489	0.477798	0.750313
chr14	82026920	82026978	12887	Grk4	-	chr14	82026326	82028533	chr14	82027400	82027599	8.21874	42.6737	16.2594	-1.38957	2.78509e-07	5.48388	2.32124	-1.09586	0.68348
chr14	82027314	82027362	12888	Grk4	-	chr14	82026326	82028533	chr14	82027400	82027599	5.09119	14.0777	12.5776	-0.156289	0.910743	11.2632	9.02115	-0.190968	0.978111
chr14	82366444	82366498	12915	Rnf4	-	chr14	82365105	82367289	chr14	82366400	82366799	14.1724	69.5808	85.4651	0.297804	0.416428	60.9495	61.8641	0.162735	0.96047
chr14	83344194	83344231	12924	Uvssa	-	chr14	83343267	83345233	chr14	83343800	83344599	2.37922	0.280043	0.855618			0.246257	0.320954	0.425696	1
chr14	83748227	83748308	12934	Ywhah	-	chr14	83746636	83749177	chr14	83748000	83748999	14.3489	55.4945	34.5974	-0.679546	0.00554533	25.1774	27.3547	0.270895	0.907697
chr14	84164309	84164353	12943	Drg1	-	chr14	84163226	84165116	chr14	84164200	84164599	34.0515	93.0665	85.3853	-0.123703	0.764703	51.7165	70.4401	0.592869	0.260061
chr14	84249916	84249973	12946	.	-	chr14	84248063	84251096	chr14	84249600	84250599	4.9031	1.12659	2.67133	1.24062	0.62611	0.176478	0.109467
chr14	84250202	84250230	12947	.	-	chr14	84248063	84251096	chr14	84249600	84250599	10.293	6.55026	11.9423	0.861018	0.524053	0.32206	0.527599	0.826814	0.988573
chr14	84373472	84373552	12952	Rnf185	-	chr14	84372613	84374351	chr14	84373400	84373599	4.94007	16.1672	16.4108	0.0249935	0.983452	11.8136	11.0652	0.0359784	1
chr14	84458312	84458395	12961	Smtn	-	chr14	84456577	84458497	chr14	84458200	84458599	23.5755	0	17.1193	13.079	5.28294e-32	0.0226055	0.649097	4.71702	0.731593
chr14	84854553	84854662	12965	Slc35e4	-	chr14	84852155	84855592	chr14	84854600	84854799	9.50085	70.6822	25.362	-1.47464	2.79778e-08	11.2329	22.5297	1.15392	0.129823
chr14	85015682	85015728	12970	Mtfp1	-	chr14	85014990	85018117	chr14	85016800	85017199	2.6287	1.77668	3.13704	0.819	0.852711	0.0259218	0.834422	4.91645	0.668822
chr14	85991394	85991401	12983	Gas2l1	-	chr14	85991832	85994079	chr14	85992400	85992599	2.23258	0	0			0	0.570969
chr14	85991562	85991582	12984	Gas2l1	-	chr14	85991832	85994079	chr14	85992400	85992599	7.40866	0.750729	1.11159	0.590739	0.946994	0.777653	0.503202	-0.598151	0.972726
chr14	85991707	85991725	12985	Gas2l1	-	chr14	85991832	85994079	chr14	85992400	85992599	3.06166	1.10571	0			1.15288	0.0633558
chr14	85992891	85992944	12986	Gas2l1	-	chr14	85991832	85994079	chr14	85992400	85992599	1.97765	0.898695	0.293355			0	0.783004	7.99675	0.551066
chr14	86028407	86028437	12987	Ewsr1	-	chr14	86028333	86029824	chr14	86028400	86028999	8.58364	38.8254	46.1325	0.25067	0.541555	55.5454	41.641	-0.257677	0.87751
chr14	86644045	86644196	13006	Mrps24	-	chr14	86643227	86644436	chr14	86644000	86644199	11.245	85.9452	111.533	0.379045	0.242754	6.74559	13.1035	1.08327	0.548977
chr14	86694140	86694155	13010	Urgcp	-	chr14	86693600	86694950	chr14	86694000	86694399	3.57512	0.725784	0.0166791			0	0.0285003
chr14	87294813	87294890	13020	Nudcd3	-	chr14	87293855	87295319	chr14	87294600	87294999	11.4948	32.57	23.1912	-0.484715	0.211908	15.3562	18.4957	0.415977	0.847677
chr14	87356272	87356354	13022	Tmed4	-	chr14	87355208	87356674	chr14	87356200	87356799	41.6133	66.6138	85.6562	0.365448	0.169306	33.111	42.318	0.478364	0.652571
chr14	89006132	89006162	13043	Hus1	-	chr14	89005251	89006535	chr14	89006000	89006199	5.03435	1.90489	2.39972	0.33057	0.960079	2.0264	0.731413	-1.42045	0.866122
chr14	100320413	100320494	13052	Cnrip1	-	chr14	100319363	100321114	chr14	100320400	100320599	4.45699	1.77537	4.41232	1.29967	0.729266	0	0
chr14	104784413	104784452	13089	Lgalsl	-	chr14	104782628	104784649	chr14	104784200	104784399	2.98357	27.8898	6.40457	-2.12705	0.000137059	1.43034	5.0694	1.98284	0.303353
chr14	105246869	105246952	13094	Pex13	-	chr14	105245936	105248093	chr14	105246600	105247599	13.1541	38.1308	21.2122	-0.837122	0.059061	21.5332	19.6365	-0.00104926	1
chr14	106315964	106316112	13105	Ugp2	-	chr14	106313923	106316897	chr14	106315800	106316399	17.7747	33.6665	13.4279	-1.32413	2.12005e-05	16.6694	24.5631	0.72765	0.464852
chr14	106463983	106464076	13113	Mdh1	-	chr14	106463227	106465165	chr14	106464400	106464799	111.855	306.353	273.073	-0.163646	0.387731	235.834	205.68	-0.0514537	0.988573
chr14	107189257	107189290	13123	Ehbp1	-	chr14	107185594	107190337	chr14	107189600	107189799	2.85995	4.1037	6.66667	0.69024	0.769909	7.77911	1.87789	-1.90382	0.185866
chr14	107835689	107835885	13127	Commd1	-	chr14	107834843	107836274	chr14	107835600	107836199	67.9847	202.329	241.561	0.259144	0.156603	96.2172	46.6731	-0.903504	0.0154595
chr14	108135450	108135454	13128	.	-	chr14	108134611	108137018	chr14	108135200	108135799	2.38941	0.275093	2.32099	3.05752	0.440484	0.321451	0.369008	0.410809	1
chr14	113244963	113245063	13134	.	-	chr14	113244091	113246603	chr14	113244800	113245399	10.2383	23.6441	24.4371	0.0538435	0.960079	5.54314	5.44231	0.0872511	1
chr14	113633338	113633354	13145	Rps27a	-	chr14	113633865	113635052	chr14	113634600	113634999	2.52339	0.830698	1.73881	1.07417	0.746306	0.613223	0.613391	0.151576	1
chr14	113633754	113633810	13146	Rps27a	-	chr14	113633865	113635052	chr14	113634600	113634999	19.0304	10.6396	11.2568	0.0892515	0.946994	7.12494	8.9443	0.461475	0.890758
chr14	113634142	113634188	13147	Rps27a	-	chr14	113633865	113635052	chr14	113634600	113634999	15.5091	9.39575	8.45786	-0.150164	0.912501	5.67935	7.22281	0.537545	0.889024
chr14	113634633	113634665	13148	Rps27a	-	chr14	113633865	113635052	chr14	113634600	113634999	16.4001	8.17252	12.5155	0.62026	0.401007	9.3507	10.2835	0.300826	0.955262
chr14	113634751	113634827	13149	Rps27a	-	chr14	113633865	113635052	chr14	113634600	113634999	189.834	482.313	711.133	0.562538	3.13761e-05	452.356	484.458	0.252264	0.789563
chr14	114362641	114362684	13244	.	-	chr14	114361070	114364950	chr14	114363800	114364399	5.31081	3.1135	1.62262	-0.915163	0.843797	2.27009	1.20305	-0.81178	0.925404
chr14	114363099	114363169	13245	.	-	chr14	114361070	114364950	chr14	114363800	114364399	6.58971	13.0269	8.7214	-0.579829	0.524043	1.23128	3.52376	1.63166	0.79687
chr15	2359853	2359884	13256	Zfp503	+	chr15	2354328	2360624	chr15	2356200	2356999	2.29209	0.00509432	0.00416978			0	0
chr15	3726051	3726057	13266	Ndst2	+	chr15	3726597	3728301	chr15	3726600	3726799	2.81128	0	0			0	0.0254786
chr15	8135924	8135971	13268	.	+	chr15	8134578	8136719	chr15	8136000	8136399	2.60477	0.892859	0.550411			0.194413	0.77277	2.0078	0.96047
chr15	8452712	8452871	13288	Mrps16	+	chr15	8452189	8453619	chr15	8452400	8453199	52.8095	77.1498	82.3982	0.0949502	0.862679	71.7229	73.4455	0.190603	0.921087
chr15	8457999	8458051	13289	Dnajc9	+	chr15	8457224	8459133	chr15	8457800	8457999	30.5285	60.0075	68.0955	0.183601	0.746896	83.037	57.9428	-0.37558	0.740876
chr15	8500884	8501040	13291	Ecd	+	chr15	8499989	8501678	chr15	8500600	8501199	5.50967	11.7447	10.9546	-0.0994753	0.941327	9.18549	7.81253	-0.082597	0.995547
chr15	8654511	8654593	13293	Kcnk5	+	chr15	8654282	8658394	chr15	8656200	8656599	2.43322	0.438111	26.8833	5.92507	0.00277276	0.259218	0.261156	0.0400469	1
chr15	8659326	8659465	13294	Kcnk5	+	chr15	8654282	8658394	chr15	8656200	8656599	3.59704	0	0			0	0
chr15	8756195	8756306	13298	Saysd1	+	chr15	8755665	8757039	chr15	8756400	8756799	17.5757	22.6563	30.3507	0.422103	0.36745	13.4767	10.8032	-0.159799	0.978111
chr15	8973725	8973795	13314	Rtraf	+	chr15	8973226	8974837	chr15	8973400	8973999	79.4131	346.782	486.794	0.492106	6.35516e-05	225.242	196.261	-0.0493887	0.992034
chr15	8974790	8974852	13315	Rtraf	+	chr15	8973226	8974837	chr15	8973400	8973999	4.20332	2.46876	5.58016	1.17822	0.396506	4.89178	1.35839	-1.67459	0.514602
chr15	12250778	12250842	13332	Rpl15	+	chr15	12249804	12252077	chr15	12250200	12251199	234.817	1051.52	1173.69	0.160889	0.304012	961.499	931.498	0.100261	0.967681
chr15	12251340	12251355	13333	Rpl15	+	chr15	12249804	12252077	chr15	12250200	12251199	4.40141	3.70838	5.88227	0.66681	0.680931	3.22994	3.08596	0.0467755	1
chr15	12251459	12251479	13334	Rpl15	+	chr15	12249804	12252077	chr15	12250200	12251199	6.69034	6.3962	6.81294	0.0878187	0.960079	4.09812	6.3971	0.810349	0.755265
chr15	12251736	12251871	13335	Rpl15	+	chr15	12249804	12252077	chr15	12250200	12251199	18.279	15.4515	22.0763	0.516535	0.434276	17.0815	12.4572	-0.311714	0.931407
chr15	12252522	12252692	13336	Rpl15	+	chr15	12249804	12252077	chr15	12250200	12251199	8.05397	5.69839	10.0648	0.826513	0.333737	4.44721	6.688	0.737208	0.833993
chr15	16438775	16438861	13346	Psmd6	+	chr15	16438717	16439793	chr15	16438600	16438999	63.165	165.195	145.843	-0.177	0.466186	168.921	140.559	-0.114159	0.96047
chr15	16439559	16439735	13347	Psmd6	+	chr15	16438717	16439793	chr15	16438600	16438999	2.80929	2.97659	3.72029	0.33079	0.912438	3.92736	3.34466	-0.122084	0.995277
chr15	28400936	28401071	13406	Ktn1	+	chr15	28399971	28402235	chr15	28400600	28401399	59.4418	94.8456	76.4428	-0.30615	0.391575	53.6072	45.3383	-0.0882542	0.983911
chr15	28401218	28401240	13407	Ktn1	+	chr15	28399971	28402235	chr15	28400600	28401399	7.9355	4.04389	5.97165	0.564873	0.812722	5.67968	1.65989	-1.64702	0.42408
chr15	31571800	31571876	13451	Parp2	+	chr15	31571160	31572401	chr15	31571600	31571999	23.8275	42.6404	46.9254	0.141706	0.799503	48.467	36.8532	-0.252406	0.884936
chr15	31664424	31664432	13454	.	+	chr15	31663866	31665288	chr15	31664200	31664799	2.13962	0.59524	0.213996			0	0.388549
chr15	31708334	31708344	13457	Pnp	+	chr15	31708012	31710846	chr15	31708000	31708599	3.92003	0	0.129263			2.13337	0.229307	-3.13297	0.602395
chr15	31708618	31708691	13458	Pnp	+	chr15	31708012	31710846	chr15	31708000	31708599	16.6797	34.6664	24.1884	-0.51294	0.373684	57.6776	45.1025	-0.20006	0.917573
chr15	32190565	32190639	13468	Arhgef40	+	chr15	32189490	32192176	chr15	32189800	32190399	19.2995	27.6532	46.6372	0.759843	0.0381927	59.9424	10.0177	-2.4238	1.097e-08
chr15	32506563	32506608	13477	Tox4	+	chr15	32505558	32507583	chr15	32506000	32506799	31.5549	47.694	46.5272	-0.0351299	0.957152	59.5153	41.4526	-0.381753	0.737658
chr15	36705482	36705547	13482	Abhd4	+	chr15	36704893	36706461	chr15	36705600	36705999	68.2173	249.983	324.314	0.379218	0.0134943	231.702	55.4625	-1.914	3.78759e-13
chr15	36884732	36884758	13485	Oxa1l	+	chr15	36884303	36885858	chr15	36884600	36884999	12.3732	42.1411	59.2246	0.489934	0.12769	56.588	29.9825	-0.7745	0.145129
chr15	37217412	37217457	13506	RGD1308430	+	chr15	37216774	37219013	chr15	37217600	37217999	7.51593	25.5707	27.9777	0.129919	0.872069	12.7249	11.9007	0.049363	1
chr15	37218202	37218279	13507	RGD1308430	+	chr15	37216774	37219013	chr15	37217600	37217999	25.6189	85.6639	86.1911	0.012388	0.978443	89.82	61.2915	-0.415202	0.554876
chr15	37486912	37486915	13514	Il25	+	chr15	37486516	37489174	chr15	37486600	37487199	2.77747	2.13938	2.22309	0.0649483	0.987607	0.803575	0
chr15	37486987	37486989	13515	Il25	+	chr15	37486516	37489174	chr15	37486600	37487199	4.16496	2.60443	3.90803	0.587408	0.914628	1.835	0	-9.07327	0.0169409
chr15	37487006	37487056	13516	Il25	+	chr15	37486516	37489174	chr15	37486600	37487199	100.305	71.252	112.227	0.658464	0.00670461	88.5306	0.0266668	-11.3864	3.26147e-88
chr15	37487236	37487304	13517	Cmtm5	+	chr15	37486516	37489174	chr15	37486600	37487199	358.628	228.01	217.484	-0.0662792	0.85404	90.1814	0.0259402	-11.4286	2.42938e-88
chr15	37487404	37487411	13518	Cmtm5	+	chr15	37486516	37489174	chr15	37486600	37487199	6.80421	11.6233	3.25656	-1.83009	0.00698815	3.93281	0	-10.1618	0.0004685
chr15	37487435	37487437	13519	Cmtm5	+	chr15	37486516	37489174	chr15	37486600	37487199	2.26616	16.2847	13.7546	-0.244274	0.786504	17.5772	0.00635525	-10.6684	3.29667e-22
chr15	37487475	37487476	13520	Cmtm5	+	chr15	37486516	37489174	chr15	37486600	37487199	4.64241	3.78975	3.06543	-0.308178	0.912501	5.24409	0	-10.5761	3.76347e-05
chr15	37488348	37488354	13521	Cmtm5	+	chr15	37486516	37489174	chr15	37486600	37487199	4.49388	0.23508	0			0	0
chr15	37488481	37488515	13522	Cmtm5	+	chr15	37486516	37489174	chr15	37486600	37487199	5.71231	10.8224	11.4861	0.0857865	0.946177	4.04133	0	-10.2078	0.000374878
chr15	37488579	37488612	13523	Cmtm5	+	chr15	37486516	37489174	chr15	37486600	37487199	4.21059	0.0350141	0.547132			1.01846	0	-8.2117	0.0490751
chr15	37489098	37489177	13524	Cmtm5	+	chr15	37486516	37489174	chr15	37486600	37487199	6.9265	3.72137	3.32258	-0.163914	0.954835	3.19992	0	-9.86298	0.00192665
chr15	37489380	37489456	13525	Cmtm5	+	chr15	37486516	37489174	chr15	37486600	37487199	2.41934	2.73032	1.14269	-1.2502	0.628165	0.714203	0
chr15	37564784	37564819	13530	Ngdn	+	chr15	37563843	37565479	chr15	37564000	37564999	31.7668	66.3509	54.1946	-0.28636	0.48426	85.4366	78.7288	0.0309242	1
chr15	38242812	38243003	13552	Gmpr2	+	chr15	38241649	38243575	chr15	38242400	38242799	21.8013	16.342	23.2796	0.510535	0.367671	17.2007	9.95028	-0.620546	0.672048
chr15	41937731	41937815	13571	Mrpl57	+	chr15	41936564	41938595	chr15	41937400	41938199	65.7005	144.637	190.392	0.399104	0.0156895	177.341	113.324	-0.497158	0.287256
chr15	43600778	43600969	13574	Cab39l	+	chr15	43600395	43603915	chr15	43600600	43600999	53.1842	0.985672	34.3639	5.12455	0.00213175	15.2417	0.491861	-4.81872	4.56477e-06
chr15	47927866	47928022	13606	Bnip3l	+	chr15	47927268	47929337	chr15	47927800	47928399	95.4001	199.955	122.517	-0.705016	4.60697e-05	105.951	72.4236	-0.398022	0.590722
chr15	48053015	48053099	13615	Dpysl2	+	chr15	48052109	48055259	chr15	48052600	48052999	4.25623	22.3636	24.0979	0.112632	0.897563	32.3983	15.2643	-0.946863	0.118141
chr15	49774594	49774631	13629	Wdfy2	+	chr15	49773927	49776562	chr15	49774200	49774599	4.58339	0.817396	5.21412	2.68537	0.274617	2.65452	2.64287	0.197808	1
chr15	50970566	50970638	13659	Pinx1	+	chr15	50969715	50971166	chr15	50970400	50970799	5.40726	16.3582	16.5728	0.0200663	0.985677	47.4256	28.4214	-0.593831	0.367244
chr15	51779168	51779291	13660	Kif13b	+	chr15	51778664	51780605	chr15	51778800	51779399	77.5823	17.7924	19.8618	0.153187	0.907822	15.5228	7.70714	-0.863915	0.449807
chr15	54952403	54952461	13691	Entpd4	+	chr15	54951945	54953194	chr15	54952400	54952599	3.17124	18.7081	17.3218	-0.110474	0.907098	14.9431	7.98123	-0.762511	0.516753
chr15	56075101	56075135	13705	.	+	chr15	56074447	56075776	chr15	56074800	56075199	3.24364	0	0.356049			0	0.510959
chr15	59183867	59183970	13712	Sucla2	+	chr15	59183464	59184986	chr15	59183600	59183999	33.4007	73.0261	63.6183	-0.196263	0.596315	66.3868	57.6186	-0.0503494	0.994544
chr15	61051494	61051569	13726	Cpb2	+	chr15	61050907	61052551	chr15	61051200	61051399	45.8847	94.8096	115.286	0.286613	0.368084	91.916	47.3183	-0.816881	0.0508915
chr15	61051738	61051783	13727	Zc3h13	+	chr15	61050907	61052551	chr15	61051200	61051399	4.57078	5.511	9.09225	0.727847	0.618126	3.47951	1.847	-0.721312	0.909978
chr15	61598678	61598808	13735	Tpt1	+	chr15	61597677	61600042	chr15	61598000	61598399	267.07	781.393	863.38	0.146708	0.366748	1206.12	862.031	-0.334897	0.560763
chr15	61598849	61598869	13736	Tpt1	+	chr15	61597677	61600042	chr15	61598000	61598399	6.02796	8.52909	6.73349	-0.33533	0.810075	13.1803	6.05985	-0.977114	0.369363
chr15	61599059	61599074	13737	Tpt1	+	chr15	61597677	61600042	chr15	61598000	61598399	8.1954	5.15126	8.10359	0.656852	0.515601	8.96207	6.06483	-0.409616	0.91186
chr15	61599102	61599106	13738	Tpt1	+	chr15	61597677	61600042	chr15	61598000	61598399	3.08888	1.54121	4.92082	1.67756	0.284918	4.75114	3.40289	-0.333444	0.96047
chr15	61599553	61599735	13739	Tpt1	+	chr15	61597677	61600042	chr15	61598000	61598399	60.6445	56.3903	76.6406	0.446176	0.10706	107.085	58.5626	-0.726035	0.145129
chr15	61600088	61600185	13740	Tpt1	+	chr15	61597677	61600042	chr15	61598000	61598399	41.6149	20.7478	23.5692	0.187347	0.805296	35.6499	20.2179	-0.672292	0.39321
chr15	61600586	61600680	13741	Tpt1	+	chr15	61597677	61600042	chr15	61598000	61598399	13.0022	9.66334	14.3552	0.576116	0.5012	6.59175	5.73768	-0.0612581	0.999667
chr15	65436537	65436547	13755	Elf1	+	chr15	65435617	65438964	chr15	65436200	65436799	2.57411	10.4138	5.67314	-0.870796	0.278936	5.71975	3.2233	-0.66481	0.8524
chr15	65436899	65436953	13756	Elf1	+	chr15	65435617	65438964	chr15	65436200	65436799	4.13358	7.0957	3.39766	-1.05616	0.416912	5.34372	1.94609	-1.33756	0.588318
chr15	65536756	65536933	13761	Sugt1	+	chr15	65535808	65537518	chr15	65536200	65536799	45.0764	131.168	121.424	-0.108587	0.746306	119.815	92.8332	-0.230058	0.842115
chr15	71179805	71179877	13766	Pcdh17	+	chr15	71178927	71186170	chr15	71181000	71181199	3.8369	18.9809	48.4693	1.35505	4.27926e-05	0.762426	0	-7.81484	0.0729408
chr15	109043296	109043434	13819	Mbnl2	+	chr15	109042306	109048038	chr15	109042000	109042399	32.9787	125.794	161.253	0.359647	0.050619	131.222	99.0001	-0.263379	0.800885
chr15	109253775	109253810	13835	Rap2a	+	chr15	109251956	109256101	chr15	109252800	109253599	4.00614	0.938512	6.90368	2.8793	0.154783	2.18701	0.635568	-1.44352	0.87751
chr15	109254043	109254045	13836	Rap2a	+	chr15	109251956	109256101	chr15	109252800	109253599	1.9282	0	0.148608			0.0129609	0
chr15	111913723	111913829	13853	Tm9sf2	+	chr15	111913029	111914838	chr15	111913600	111913999	6.23582	57.1105	36.8717	-0.626551	0.0233016	22.3432	23.4916	0.199059	0.978677
chr15	111996332	111996381	13862	Clybl	+	chr15	111995785	111996944	chr15	111996200	111996399	4.30864	5.12134	5.36284	0.0666397	0.98095	5.21391	0.167256	-4.70778	0.0337583
chr15	2328603	2328732	13897	Lrmda	-	chr15	2327714	2329232	chr15	2328600	2328999	10.9129	0.687246	2.68524	1.9623	0.592109	0.622123	0
chr15	2629193	2629354	13905	Vdac2	-	chr15	2628075	2629983	chr15	2629400	2629799	170.471	310.854	347.716	0.165502	0.472524	226.234	211.052	0.0399161	0.999642
chr15	8127791	8127888	13930	Chchd1	-	chr15	8127156	8128454	chr15	8127800	8127999	105.1	111.051	112.567	0.0191327	0.971698	66.5404	75.1045	0.327554	0.752148
chr15	8136843	8136848	13933	Fut11	-	chr15	8134578	8136719	chr15	8136000	8136399	2.25737	0.0816995	0			0.579011	0	-7.40741	0.101639
chr15	8136956	8136973	13934	Fut11	-	chr15	8134578	8136719	chr15	8136000	8136399	2.69015	0.374467	0.826283			0.596201	0.317763	-0.606063	0.974151
chr15	8137373	8137527	13935	Sec24c	-	chr15	8134578	8136719	chr15	8136000	8136399	10.102	2.52737	2.17987	-0.195506	0.972762	0.855419	2.71753	1.76849	0.824802
chr15	8293755	8293814	13936	1810062O18Rik	-	chr15	8292949	8294934	chr15	8293200	8293399	4.88328	0.862394	1.24326	0.534596	0.941327	1.01725	0.604584	-0.560006	0.974482
chr15	8457910	8457940	13937	.	-	chr15	8457224	8459133	chr15	8457800	8457999	3.52518	0.193584	0.40074			0.311061	0.299201	0.0464059	1
chr15	12250648	12250692	13953	Nkiras1	-	chr15	12249804	12252077	chr15	12250200	12251199	4.35917	15.2848	3.09906	-2.30509	0.000625569	1.56658	1.43419	0.0423212	1
chr15	14366763	14366919	13964	Top2b	-	chr15	14365068	14367258	chr15	14366800	14367199	8.83555	29.2665	34.3773	0.236621	0.622868	33.6693	18.2001	-0.74263	0.296898
chr15	22602373	22602376	13985	Rpp14	-	chr15	22601335	22603137	chr15	22602400	22602799	4.33906	0.499243	1.46374	1.5309	0.813796	1.3232	0.817574	-0.59742	0.96047
chr15	22602520	22602609	13986	Rpp14	-	chr15	22601335	22603137	chr15	22602400	22602799	23.6426	48.4948	51.4154	0.0886093	0.897563	26.8529	25.3604	0.0493478	1
chr15	22849317	22849446	13994	Flnb	-	chr15	22845991	22849455	chr15	22849000	22849599	9.96216	4.95085	4.08711	-0.267831	0.947641	5.874	7.63164	0.559422	0.885997
chr15	23512532	23512567	13997	Txndc16	-	chr15	23511937	23514354	chr15	23512400	23512599	2.31669	1.09087	4.00074	1.86565	0.383335	3.22632	2.09777	-0.441364	0.96047
chr15	23866524	23866528	14011	.	-	chr15	23865838	23867098	chr15	23866600	23866999	3.02198	0.836837	2.32899	1.48053	0.769956	4.59171	1.08492	-1.85835	0.680431
chr15	27554258	27554423	14029	Gmfb	-	chr15	27552625	27555042	chr15	27554200	27554599	9.70664	43.9756	72.2559	0.714601	0.0216296	77.5585	76.1742	0.114323	0.976642
chr15	31664688	31664747	14049	.	-	chr15	31663866	31665288	chr15	31664200	31664799	4.37753	0.0129604	0.536406			0	0.273276
chr15	32126803	32126845	14070	Ndrg2	-	chr15	32124956	32127968	chr15	32126800	32127199	96.8107	6.3095	95.2997	3.91891	3.8036e-67	9.10928	0.277877	-4.94989	0.0207316
chr15	32127401	32127449	14071	Ndrg2	-	chr15	32124956	32127968	chr15	32126800	32127199	31.3779	11.4658	30.5365	1.41596	7.21741e-05	23.3693	1.07171	-4.3742	0.00027915
chr15	32422204	32422258	14079	Supt16h	-	chr15	32421171	32422929	chr15	32422000	32422399	11.3256	62.908	58.6022	-0.100623	0.832791	78.3796	50.1574	-0.503297	0.528688
chr15	32423387	32423445	14080	Chd8	-	chr15	32421171	32422929	chr15	32422000	32422399	2.263	0.652203	0.338503	-0.948526	0.88908	0.150252	0.026849
chr15	32423925	32423950	14081	Chd8	-	chr15	32421171	32422929	chr15	32422000	32422399	2.3671	0.713205	0.075056			0.712985	0.203368	-1.4708	0.905141
chr15	32506015	32506017	14088	Rab2b	-	chr15	32505558	32507583	chr15	32506000	32506799	4.20405	0.681462	0.347626	-0.965354	0.880826	1.34503	1.6654	0.412758	1
chr15	32506232	32506366	14089	Rab2b	-	chr15	32505558	32507583	chr15	32506000	32506799	72.5573	91.3094	82.3002	-0.146502	0.717162	72.7059	31.1225	-1.0838	0.0056376
chr15	37051116	37051138	14098	Prmt5	-	chr15	37050413	37052586	chr15	37051000	37051799	4.07741	16.7089	19.2812	0.207484	0.801977	25.5803	22.3407	-0.0457902	0.999881
chr15	37101198	37101199	14104	Ajuba	-	chr15	37098931	37103288	chr15	37102400	37102999	2.50144	0	0			0	0
chr15	37217833	37217930	14112	Acin1	-	chr15	37216774	37219013	chr15	37217600	37217999	36.6767	53.1939	56.4269	0.0855282	0.875025	51.4091	27.6232	-0.75027	0.150531
[truncated: 2,995 more rows]

## Sheet: TSS- Primary SC cAMP Increased
Supplementary Table 1. Coordinates and supporting information for SOX10-associated transcription start sites (TSSs) in each model. First tab: All 4,993 TSSs associated with SOX10 and H3K4me3 ChIP-Seq peaks in sciatic nerve. Second tab: 465 TSSs that increased in expression upon cAMP treatment in primary Schwann cells. Third tab: 401 TSSs that decreased in expression upon cAMP treatment in primary…
TSS Chr	TSS Start	TSS End	TSS id	Gene Name	TSS Strand	H3K4me3_Chip Chr	H3K4me3_Chip Start	H3K4me3_Chip End	SOX10_Chip Chr	SOX10_Chip Start	SOX10_Chip End	Average Sciatic Nerve RPM	Average Primary SC Control RPM	Average Primary SC cAMP RPM	Primary SC cAMP vs Control log2FC	Primary SC cAMP vs Control FDR-corrected P-value	Average Parental S16 RPM	Average ΔSOX10 S16 RPM	S16 ΔSOX10 vs Parental log2FC	S16 ΔSOX10 vs Parental FDR-corrected P-value
chr1	18952913	18953091	51	Ahi1	+	chr1	18952171	18953734	chr1	18952800	18953399	65.7854	47.936	151.565	1.66157	5.63638e-16	37.2172	12.3857	-1.43864	0.00366987
chr1	51827334	51827452	281	Sod2	+	chr1	51826748	51828802	chr1	51827000	51827599	77.6473	131.936	177.427	0.429196	0.0140897	393.271	302.481	-0.224348	0.868475
chr1	74794995	74795132	377	Ttyh1	+	chr1	74794740	74796673	chr1	74795000	74795199	2.65416	8.83501	34.037	1.94809	0.00134132	7.39973	0	-11.0628	2.31699e-07
chr1	81497935	81498023	443	.	+	chr1	81497689	81499248	chr1	81498000	81498399	11.7253	1.18603	14.6606	3.63397	0.00307102	0.712072	1.46956	1.164	0.983911
chr1	85510150	85510187	504	Sertad1	+	chr1	85508922	85511984	chr1	85510400	85510999	46.8858	82.9563	114.05	0.459832	0.0498761	65.7462	71.3745	0.260346	0.8648
chr1	90646993	90647020	681	Lgi4	+	chr1	90646323	90649230	chr1	90646400	90646799	15.8014	0.913232	7.81977	3.10538	0.0144912	6.58796	0	-10.9127	1.20942e-06
chr1	101910214	101910275	731	Akt1s1	+	chr1	101908830	101912104	chr1	101909400	101909999	9.37105	26.9753	62.4835	1.21418	7.82564e-08	23.6368	15.7163	-0.41843	0.805
chr1	101910932	101910991	732	Akt1s1	+	chr1	101908830	101912104	chr1	101909400	101909999	7.72772	36.0146	63.2075	0.811155	0.00242887	18.8193	27.1414	0.684927	0.442877
chr1	102596476	102596550	752	Plekha4	+	chr1	102595665	102600032	chr1	102596200	102597799	230.685	5.58967	527.458	6.55909	4.34914e-190	57.0483	1.65721	-5.00796	1.18484e-16
chr1	102596728	102596741	753	Plekha4	+	chr1	102595665	102600032	chr1	102596200	102597799	6.45717	0	9.08012	12.1561	1.02027e-11	0.596201	0
chr1	102597369	102597407	755	Plekha4	+	chr1	102595665	102600032	chr1	102596200	102597799	10.1508	0.00583568	30.829	11.9624	1.54882e-49	9.71266	0.00683125	-9.8055	2.29586e-10
chr1	102599138	102599212	756	Plekha4	+	chr1	102595665	102600032	chr1	102596200	102597799	7.69226	0	4.38836	11.125	3.15726e-05	1.26232	0	-8.53645	0.0338202
chr1	102760947	102761079	785	Car11	+	chr1	102760668	102762993	chr1	102761400	102761599	12.0894	8.47081	22.4211	1.40524	0.00152004	0	0.745112	7.97021	0.47983
chr1	102779673	102779757	792	Rpl18	+	chr1	102775544	102781087	chr1	102776400	102776799	428.491	1245.35	1537.08	0.306551	0.00986542	1918.22	1842.44	0.0875833	0.974482
chr1	103923948	103924068	807	Gtf2h1	+	chr1	103922625	103925376	chr1	103923600	103923799	9.97134	41.2326	168.877	2.03767	4.38023e-34	90.0661	35.1751	-1.21367	0.000425503
chr1	103975178	103975247	809	Ldha	+	chr1	103974478	103976841	chr1	103976400	103976599	279.607	2079.23	3636.34	0.809117	8.20351e-15	3954.91	1439.35	-1.31951	5.23866e-08
chr1	158231427	158231576	1020	Ctsc	+	chr1	158230569	158233371	chr1	158231400	158231999	35.5687	9.05909	223.234	4.62369	6.35828e-58	83.7396	33.0034	-1.21768	0.041973
chr1	180523021	180523045	1165	Eif3f	+	chr1	180522712	180524054	chr1	180522600	180523199	12.905	125.911	184.028	0.549826	0.0245544	27.4481	28.3478	0.178338	0.974482
chr1	192299563	192299668	1247	Rps13	+	chr1	192298557	192300630	chr1	192299400	192299599	323.006	826.261	1064.52	0.367282	0.00628109	1019.19	956.333	0.0563806	0.989668
chr1	199230892	199231036	1311	Chp2	+	chr1	199230023	199232815	chr1	199230600	199230999	62.195	0	7.74615	11.9277	9.43274e-10	0.0129609	0
chr1	208462240	208462285	1409	Plekha1	+	chr1	208461827	208463462	chr1	208461800	208462599	6.28672	40.4613	183.221	2.18257	2.23055e-23	11.7106	7.31895	-0.541915	0.793914
chr1	221292598	221292728	1517	Taldo1	+	chr1	221291928	221294724	chr1	221292400	221292799	350.23	768.542	1071.16	0.480967	1.74693e-05	965.315	284.457	-1.62498	1.26944e-11
chr1	233603520	233603588	1873	Ddb1	+	chr1	233602653	233604593	chr1	233603000	233603599	3.44853	70.871	101.16	0.517038	0.0132469	60.6713	63.4134	0.200704	0.930171
chr1	247637689	247637708	1932	Trpm3	+	chr1	247636896	247639881	chr1	247637200	247637399	5.73051	0.348172	9.78839	4.81577	0.0033744	1.45023	0	-8.72148	0.0263602
chr1	8607968	8608056	2363	Utrn	-	chr1	8606168	8609935	chr1	8609000	8609199	31.962	10.2077	30.414	1.57809	2.57936e-05	22.94	15.728	-0.409253	0.795777
chr1	22548489	22548622	2435	Epb41l2	-	chr1	22545777	22549115	chr1	22548400	22548999	83.9184	35.8326	77.477	1.11353	0.00018695	140.923	24.4757	-2.39374	2.61255e-15
chr1	54264041	54264171	2550	Sft2d1	-	chr1	54262731	54264575	chr1	54264000	54264399	234.601	166.009	236.15	0.511112	0.00225291	172.326	128.856	-0.274558	0.740353
chr1	66474977	66475071	2601	Rps5	-	chr1	66475022	66476764	chr1	66475200	66475599	19.5866	15.5066	30.4641	0.979169	0.0149506	29.3038	26.8505	0.0309637	1
chr1	66475832	66475924	2602	Rps5	-	chr1	66475022	66476764	chr1	66475200	66475599	269.951	855.118	1228.05	0.525187	9.83762e-06	1219.17	1198.52	0.121617	0.957208
chr1	90514460	90514627	2884	Mag	-	chr1	90514356	90517026	chr1	90514400	90514799	4.07413	0	4.76684	11.2317	2.74332e-05	13.9465	0.00635525	-10.3314	5.87627e-17
chr1	90516247	90516338	2885	Mag	-	chr1	90514356	90517026	chr1	90514400	90514799	20.5117	0.00509432	30.5888	11.9626	1.2474e-52	34.6104	0.00635525	-11.6408	3.25416e-42
chr1	91234793	91234931	2926	Gpi	-	chr1	91233057	91235506	chr1	91234600	91235199	47.483	161.334	212.583	0.40088	0.00944706	220.466	205.131	0.0421737	0.999642
chr1	95707288	95707371	2962	Plekhf1	-	chr1	95704487	95707902	chr1	95707200	95707399	41.6239	49.5924	99.6465	1.00941	1.98174e-05	88.0011	68.3521	-0.213029	0.88982
chr1	101909878	101909924	2995	Tbc1d17	-	chr1	101908830	101912104	chr1	101909400	101909999	38.634	64.3335	109.027	0.763993	4.99394e-05	55.8063	44.4716	-0.183332	0.934795
chr1	168755900	168755992	3390	Aamdc	-	chr1	168755118	168757872	chr1	168755400	168757199	14.0434	17.8566	85.5767	2.26498	1.02794e-15	21.6359	17.5691	-0.160913	0.972803
chr1	169469506	169469580	3403	Acer3	-	chr1	169467983	169470109	chr1	169468800	169468999	57.5778	25.386	112.904	2.15387	1.83499e-16	45.0955	58.4809	0.516774	0.451525
chr1	171879838	171879984	3499	Plekhb1	-	chr1	171878606	171881555	chr1	171879800	171880199	199.564	5.28509	111.798	4.40291	3.7827e-09	3.40581	0.00712506	-8.29884	0.00333414
chr1	171881359	171881458	3500	Plekhb1	-	chr1	171878606	171881555	chr1	171879800	171880199	317.794	91.5015	244.713	1.42406	5.40516e-17	19.1737	0.0131865	-10.0376	3.38516e-24
chr1	190719701	190719816	3661	Psma1	-	chr1	190718762	190720544	chr1	190719600	190719999	78.247	175.663	262.191	0.580396	0.000612144	237.664	263.154	0.294294	0.74977
chr1	195137446	195137541	3690	Coq7	-	chr1	195136896	195138084	chr1	195137200	195137599	44.4917	47.8587	95.221	0.994898	1.59049e-05	61.4406	14.1515	-1.95666	2.95986e-05
chr1	205213088	205213094	3783	Aldoa	-	chr1	205210222	205213645	chr1	205211600	205211999	99.9592	7.34616	28.956	1.97617	0.000290045	19.7527	23.1791	0.334185	0.927548
chr1	220530966	220531033	3898	Bet1l	-	chr1	220529712	220533650	chr1	220530600	220530999	13.6969	16.6675	28.6612	0.786452	0.0439153	25.8322	21.2013	-0.15096	0.967681
chr1	228133355	228133372	4189	Neat1	-	chr1	228130512	228140212	chr1	228136000	228137799	10.2848	0.01093	2.85989	7.76272	0.00156336	0.768586	1.95554	1.55565	0.945754
chr1	228137098	228137099	4220	Neat1	-	chr1	228130512	228140212	chr1	228136000	228137799	79.1512	59.0953	126.901	1.1045	6.16412e-09	29.4184	36.589	0.48292	0.688753
chr1	228365703	228365849	4240	Tm7sf2	-	chr1	228364919	228366332	chr1	228365800	228365999	77.4972	28.2024	79.679	1.49933	2.04306e-10	48.5902	31.4823	-0.525219	0.748895
chr1	240263003	240263165	4410	Psat1	-	chr1	240262284	240263965	chr1	240263800	240263999	22.315	13.9677	28.9613	1.05625	0.00316411	60.6935	82.0949	0.600671	0.400101
chr10	14358276	14358333	5012	RGD1565784	+	chr10	14357633	14359146	chr10	14358000	14358399	31.6153	32.249	56.1272	0.80383	0.0088744	46.5341	29.6562	-0.482539	0.623853
chr10	40276917	40277023	5311	Gm2a	+	chr10	40276136	40279468	chr10	40276600	40276999	29.2037	22.859	43.1052	0.916053	0.00178325	73.5294	102.272	0.631579	0.497757
chr10	49316968	49317054	5439	Pmp22	+	chr10	49316017	49324296	chr10	49318600	49319799	36231.1	1.28665	19.521	3.92266	0.00581732	523.801	0.74349	-9.34466	1.59209e-40
chr10	49319444	49319449	5443	Pmp22	+	chr10	49316017	49324296	chr10	49318600	49319799	57.821	5.98866	26.4869	2.14328	4.64031e-07	34.1305	3.9797	-2.96447	2.87648e-07
chr10	49319458	49319461	5444	Pmp22	+	chr10	49316017	49324296	chr10	49318600	49319799	66.5749	5.6785	39.0121	2.77942	2.3535e-12	34.5881	3.46176	-3.19021	3.3901e-10
chr10	49319470	49319476	5445	Pmp22	+	chr10	49316017	49324296	chr10	49318600	49319799	66.3322	20.8264	41.2369	0.989398	0.0059971	44.8594	6.5788	-2.65329	3.5408e-07
chr10	49319494	49319573	5446	Pmp22	+	chr10	49316017	49324296	chr10	49318600	49319799	5975.29	411.767	3492.62	3.08606	3.48098e-127	5854.24	194.872	-4.7861	1.81778e-47
chr10	49321057	49321201	5454	Pmp22	+	chr10	49316017	49324296	chr10	49318600	49319799	658.018	19.4487	89.4523	2.20455	9.54102e-11	120.299	5.40891	-4.35523	1.57981e-20
chr10	49322470	49322567	5456	Pmp22	+	chr10	49316017	49324296	chr10	49318600	49319799	523.53	4.58685	43.1873	3.23925	4.97435e-10	64.5874	2.3851	-4.69527	0.000105363
chr10	53891159	53891166	5486	Gas7	+	chr10	53890899	53894622	chr10	53890200	53891399	4.13679	12.941	26.2292	1.01731	0.0188502	7.29594	0.00636965	-9.4267	7.0602e-07
chr10	55234774	55234857	5513	Rpl26	+	chr10	55234291	55235919	chr10	55234400	55235199	477.647	1057.03	1359.31	0.364688	0.00484779	1212.31	802.69	-0.437516	0.369616
chr10	55739869	55739967	5537	Naa38	+	chr10	55738579	55744491	chr10	55740200	55740399	163.748	225.825	333.489	0.565829	6.20788e-05	156.391	104.928	-0.423951	0.46741
chr10	55740204	55740263	5538	Naa38	+	chr10	55738579	55744491	chr10	55740200	55740399	43.224	46.8643	84.2067	0.847626	1.01436e-05	32.3998	34.2417	0.240961	0.920441
chr10	55932621	55932691	5540	Tp53	+	chr10	55930433	55934480	chr10	55932600	55932799	22.4985	93.2554	123.604	0.410049	0.0415718	209.261	147.895	-0.34577	0.645306
chr10	66190618	66190695	5732	Rpl23a	+	chr10	66190598	66191693	chr10	66190400	66190799	616.487	1114.34	1533.71	0.462986	2.89181e-05	1416.4	1113.97	-0.190252	0.878844
chr10	73846344	73846411	5840	Scpep1	+	chr10	73846389	73847190	chr10	73846000	73846599	48.8456	181.264	321.844	0.831939	2.5538e-07	267.073	170.259	-0.494018	0.287256
chr10	88790916	88791028	6181	Coasy	+	chr10	88790030	88792141	chr10	88790600	88790999	9.92243	31.9015	52.8344	0.730618	0.00245056	25.9618	10.3931	-1.15503	0.136266
chr10	89921409	89921592	6217	G6pc3	+	chr10	89921093	89922113	chr10	89921200	89921599	78.6259	100.396	137.862	0.460182	0.0109436	63.865	47.0065	-0.289107	0.811695
chr10	103933241	103933320	6383	Caskin2	+	chr10	103925730	103936428	chr10	103926400	103926799	35.5091	0	6.62174	11.7095	6.3438e-08	3.03986	0	-9.781	0.00294429
chr10	105308600	105308634	6429	1810032O08Rik	+	chr10	105307939	105309748	chr10	105308000	105308399	12.8608	9.35191	29.9995	1.68461	3.70166e-06	15.5635	14.3433	0.0252436	1
chr10	109258571	109258588	6489	Slc25a10	+	chr10	109258347	109260678	chr10	109258200	109258999	2.49157	0.260318	5.38904	4.35186	0.0145415	1.1901	0
chr10	109258840	109258947	6490	Slc25a10	+	chr10	109258347	109260678	chr10	109258200	109258999	18.1235	23.2504	87.2417	1.91054	2.80107e-11	70.5879	22.0426	-1.53574	0.000809548
chr10	110473763	110473835	6524	Metrnl	+	chr10	110472988	110477968	chr10	110473600	110474199	21.4106	33.2705	87.3253	1.39522	5.92134e-10	65.4318	49.4953	-0.236503	0.889024
chr10	17975881	17976048	6773	Npm1	-	chr10	17974917	17976774	chr10	17976000	17976199	111.949	445.553	567.335	0.350934	0.0106326	743.066	563.632	-0.235808	0.836868
chr10	47320847	47320901	7113	Aldh3a2	-	chr10	47320027	47321580	chr10	47320400	47321399	5.96623	10.1752	33.3842	1.71228	0.00037185	22.0136	12.5142	-0.682342	0.583954
chr10	55742234	55742304	7181	Tmem88	-	chr10	55738579	55744491	chr10	55740200	55740399	19.0467	3.50516	144.537	5.37093	1.05991e-38	0	0
chr10	55744344	55744518	7183	Kdm6b	-	chr10	55738579	55744491	chr10	55740200	55740399	12.6877	1.30682	35.2433	4.76233	0.0001418	0	0
chr10	56022395	56022412	7197	Senp3	-	chr10	56020603	56023175	chr10	56021000	56022399	73.0357	487.823	653.377	0.423987	0.000427139	565.365	447.293	-0.18311	0.87751
chr10	75230391	75230466	7535	Sept4	-	chr10	75228973	75230720	chr10	75230200	75230399	20.6252	3.11327	20.5862	2.72329	1.19325e-07	48.4431	20.8299	-1.10913	0.161803
chr10	85514839	85514897	7669	Rpl23	-	chr10	85513147	85515393	chr10	85514400	85514999	326.594	828.127	1032.9	0.32194	0.0157583	1044.2	809.344	-0.206012	0.863906
chr10	88236054	88236118	7734	Acly	-	chr10	88233029	88236841	chr10	88235800	88236199	14.3576	49.026	110.256	1.17034	1.43227e-10	45.506	15.2172	-1.44029	0.00935125
chr10	89171588	89171624	7811	Vat1	-	chr10	89170503	89172862	chr10	89171400	89171799	12.3794	8.00143	20.145	1.32883	0.0466278	8.2698	2.14882	-1.81479	0.219677
chr10	89883399	89883506	7819	Tmem101	-	chr10	89882709	89883864	chr10	89883400	89883799	13.4212	23.7475	50.6211	1.09075	0.000908131	28.9464	23.8152	-0.129217	0.978035
chr10	97614741	97614851	8012	Wipi1	-	chr10	97613409	97615635	chr10	97613400	97613799	23.4637	52.6088	84.5663	0.68812	0.000592269	66.2397	35.878	-0.75182	0.116813
chr10	103834225	103834269	8132	Smim5	-	chr10	103832673	103834659	chr10	103834400	103835199	7.91821	5.70297	14.0444	1.30466	0.0468198	11.9844	0.00712506	-10.1124	4.40695e-14
chr10	104590539	104590543	8149	Slc9a3r1	-	chr10	104588141	104591340	chr10	104590200	104590599	13.132	25.377	49.615	0.971018	0.000309573	41.7268	42.5313	0.166052	0.96047
chr10	108794912	108794937	8246	Aatk	-	chr10	108788673	108800093	chr10	108795800	108796799	3.30346	0.00583568	2.38754	8.2607	0.00398256	1.39795	0	-8.68005	0.0276538
chr10	108795143	108795166	8247	Aatk	-	chr10	108788673	108800093	chr10	108795800	108796799	2.25561	0.00648022	1.39538	7.44289	0.00854332	0	0
chr10	108796025	108796151	8249	Aatk	-	chr10	108788673	108800093	chr10	108795800	108796799	47.2646	44.1029	117.098	1.40956	3.36264e-13	54.5895	0.00712506	-12.3025	4.60743e-61
chr10	108799089	108799284	8250	Aatk	-	chr10	108788673	108800093	chr10	108795800	108796799	46.5285	2.95302	107.384	5.18619	5.20848e-08	25.2673	0.0127105	-10.4212	6.70552e-29
chr10	109014398	109014532	8259	.	-	chr10	109011861	109014845	chr10	109012800	109013199	15.9275	12.2287	25.0721	1.04091	0.0402207	3.54716	0.300575	-3.40341	0.449587
chr11	34504847	34504884	8400	.	+	chr11	34504007	34505777	chr11	34505400	34506199	3.34497	0.0893371	7.65635	6.42105	0.000428356	2.29838	2.51394	0.277705	1
chr11	70706121	70706219	8617	Fam162a	+	chr11	70705121	70707168	chr11	70706000	70706199	99.9285	121.216	185.211	0.612285	0.000721732	389	255.022	-0.451778	0.436109
chr11	89809831	89809979	8743	Comt	+	chr11	89809159	89811585	chr11	89809600	89809999	16.7885	18.623	39.2161	1.08111	0.00308572	42.821	44.336	0.19392	0.96047
chr11	91742693	91742747	8793	Fgd4	+	chr11	91742338	91745158	chr11	91742400	91742599	9.59437	6.79939	17.3259	1.35415	0.0415068	4.47824	0.477379	-3.15576	0.46741
chr11	92069748	92069764	8801	Cebpd	+	chr11	92068813	92074135	chr11	92069400	92069799	58.8456	51.9059	103.608	0.999823	2.67919e-05	278.219	67.0668	-1.94841	0.000211977
chr12	9953605	9953618	9429	Ubl3	+	chr12	9953029	9955919	chr12	9953000	9953399	3.62759	1.87648	10.5924	2.49984	0.00224361	2.16352	0.333715	-2.56534	0.65138
chr12	19381752	19381938	9568	Cox19	+	chr12	19381484	19383157	chr12	19381400	19381799	26.5228	78.4049	106.386	0.443737	0.0339588	70.5163	59.4454	-0.112367	0.96776
chr12	25151393	25151508	9642	Cux1	+	chr12	25149633	25153883	chr12	25151000	25151399	37.5441	87.1271	129.716	0.575299	0.00810876	30.5031	41.0409	0.579072	0.566804
chr12	26669866	26669914	9682	Bud23	+	chr12	26668864	26670450	chr12	26669600	26669999	6.76458	43.8639	62.1819	0.506674	0.0390413	39.7686	42.4219	0.210035	0.954559
chr12	42334032	42334081	9843	Aldh2	+	chr12	42333110	42335429	chr12	42333800	42334199	6.41033	7.2664	21.3508	1.55854	0.00283862	6.5928	6.81228	0.174099	0.997388
chr12	49460337	49460517	9950	Gltp	+	chr12	49459585	49462748	chr12	49459800	49460199	82.4612	74.9389	152.436	1.02537	8.86095e-08	38.8927	12.5422	-1.49045	0.269443
chr12	4692258	4692290	10024	Snapc2	-	chr12	4691807	4693697	chr12	4692200	4692599	14.3807	3.13373	39.9893	3.67391	4.67462e-12	3.00899	0.660489	-1.99912	0.608152
chr12	4692754	4692860	10025	Snapc2	-	chr12	4691807	4693697	chr12	4692200	4692599	84.6333	56.9793	234.137	2.03918	1.72129e-35	107.176	21.2203	-2.22163	4.17932e-07
chr12	11839735	11839841	10053	Polr1d	-	chr12	11838608	11842057	chr12	11840600	11840999	55.7723	189.852	396.908	1.06457	4.90304e-12	139.267	172.615	0.451751	0.433525
chr12	11840571	11840631	10054	Polr1d	-	chr12	11838608	11842057	chr12	11840600	11840999	8.63105	13.8581	43.0772	1.64291	1.07207e-05	0.732883	4.35253	2.66158	0.295913
chr12	33249913	33249969	10269	Ran	-	chr12	33248694	33251278	chr12	33250400	33250599	6.06734	19.8325	62.1326	1.64968	5.41475e-10	67.6554	79.664	0.372604	0.705514
chr12	38425016	38425077	10277	Aacs	-	chr12	38422713	38425457	chr12	38424800	38425199	14.7753	23.2201	38.5037	0.731373	0.028765	24.4269	17.3869	-0.35453	0.840098
chr12	41214352	41214440	10317	P2rx4	-	chr12	41213385	41214981	chr12	41214000	41214399	9.77015	26.9717	61.6907	1.1959	1.32153e-07	23.1569	14.1565	-0.556681	0.640753
chr12	48590410	48590440	10418	Rplp0	-	chr12	48591094	48592313	chr12	48592000	48592599	10.5963	7.5662	19.0267	1.33353	0.00358276	10.0118	15.6434	0.782287	0.604949
chr12	49711410	49711481	10451	Mvk	-	chr12	49710583	49712363	chr12	49711600	49711999	42.0743	31.2674	87.0037	1.47767	1.23103e-13	36.997	23.4575	-0.505325	0.604948
chr13	57032105	57032172	10590	Arl8a	+	chr13	57032028	57033445	chr13	57031600	57032599	7.52296	0	4.40357	11.1155	1.77576e-05	0	0
chr13	57601794	57601929	10596	Csrp1	+	chr13	57601477	57606104	chr13	57601800	57601999	368.626	603.493	1349.09	1.16328	5.61578e-26	548.019	695.195	0.478895	0.325318
chr13	76294459	76294550	10699	Glul	+	chr13	76293615	76297760	chr13	76294200	76294599	93.2517	41.7412	157.322	1.91758	2.66227e-18	40.4137	50.1308	0.418619	0.82263
chr13	93609903	93610015	10811	Olfml2b	+	chr13	93609458	93613610	chr13	93610000	93610199	9.38261	195.225	350.219	0.844652	1.58923e-09	116.916	101.295	-0.101254	0.981048
chr13	94151808	94151844	10820	Mpz	+	chr13	94151301	94153333	chr13	94150800	94152199	13441.6	559.162	2962.65	2.40753	6.17931e-110	1774.87	0.976013	-10.6953	3.51876e-149
chr13	94151884	94151885	10821	Mpz	+	chr13	94151301	94153333	chr13	94150800	94152199	16.4273	1.72296	8.1864	2.25361	0.0147419	5.31495	0	-10.6038	3.12427e-05
chr13	94155199	94155202	10827	Mpz	+	chr13	94153580	94157410	chr13	94154400	94155199	43.5579	3.25753	24.9474	2.93816	2.46023e-09	16.9809	0.0195561	-9.38211	5.3257e-21
chr13	94155225	94155232	10828	Mpz	+	chr13	94153580	94157410	chr13	94154400	94155199	63.3852	3.0247	15.2116	2.3291	0.0050672	14.5153	0	-12.045	3.78116e-19
chr13	94155281	94155284	10831	Mpz	+	chr13	94153580	94157410	chr13	94154400	94155199	21.3747	0	4.58177	11.1804	3.10249e-05	3.36273	0	-9.95398	0.00159422
chr13	94155967	94156005	10834	Mpz	+	chr13	94153580	94157410	chr13	94154400	94155199	254.99	6.50124	44.5198	2.78	2.78175e-17	26.2339	0.0136625	-10.4899	1.59184e-31
chr13	94156231	94156243	10838	Mpz	+	chr13	94153580	94157410	chr13	94154400	94155199	142.98	4.47962	15.5502	1.80056	0.00243906	15.9432	0.319858	-5.54819	0.000243354
chr13	94156262	94156265	10839	Mpz	+	chr13	94153580	94157410	chr13	94154400	94155199	41.5239	0.198413	7.56365	5.24347	0.0223589	3.26429	0	-9.89772	0.00164501
chr13	94156280	94156286	10840	Mpz	+	chr13	94153580	94157410	chr13	94154400	94155199	84.8544	2.2994	11.7311	2.34962	0.000965004	9.92169	0.00683125	-9.837	9.91976e-11
chr13	94156470	94156475	10842	Mpz	+	chr13	94153580	94157410	chr13	94154400	94155199	229.037	7.03919	39.57	2.49052	4.4488e-12	33.171	0	-13.2366	5.97979e-43
chr13	94156511	94156526	10843	Mpz	+	chr13	94153580	94157410	chr13	94154400	94155199	869.574	16.3827	75.9162	2.2129	7.70279e-15	53.1537	0	-13.9202	5.7915e-61
chr13	94156563	94156565	10844	Mpz	+	chr13	94153580	94157410	chr13	94154400	94155199	127.545	4.76154	22.2505	2.2279	6.34786e-06	11.4294	0	-11.7017	3.759e-14
chr13	94156575	94156576	10845	Mpz	+	chr13	94153580	94157410	chr13	94154400	94155199	96.9671	0.776464	11.3685	3.86352	0.0430861	6.70674	0.00636965	-9.3208	3.8353e-06
chr13	94156717	94156720	10847	Mpz	+	chr13	94153580	94157410	chr13	94154400	94155199	298.588	3.60595	15.4337	2.10492	0.0111883	12.5074	0	-11.8348	8.21917e-16
chr13	94156793	94156795	10848	Mpz	+	chr13	94153580	94157410	chr13	94154400	94155199	170.14	3.89534	19.7089	2.3386	0.00341622	11.8072	0.0198356	-8.83821	7.17357e-12
chr13	94156871	94156881	10849	Mpz	+	chr13	94153580	94157410	chr13	94154400	94155199	560.245	10.1177	29.0872	1.5234	0.000335685	31.1238	0.00683125	-11.4953	5.88083e-39
chr13	94156907	94156915	10850	Mpz	+	chr13	94153580	94157410	chr13	94154400	94155199	429.353	4.18355	25.1254	2.58322	0.00169556	14.0411	0	-12.0001	2.22475e-18
chr13	94156943	94156954	10852	Mpz	+	chr13	94153580	94157410	chr13	94154400	94155199	474.664	6.95956	31.8725	2.19818	3.11581e-10	20.574	0.01985	-9.65338	7.98522e-26
chr13	94157053	94157056	10853	Mpz	+	chr13	94153580	94157410	chr13	94154400	94155199	142.492	3.14529	13.8505	2.14348	0.0010414	8.78901	0.00635525	-9.65476	6.65811e-09
chr13	94157118	94157120	10855	Mpz	+	chr13	94153580	94157410	chr13	94154400	94155199	206.242	4.0582	13.7104	1.75284	0.00555132	7.34992	0	-11.067	1.36579e-07
chr13	94157334	94157342	10857	Mpz	+	chr13	94153580	94157410	chr13	94154400	94155199	153.912	2.55651	11.3218	2.14886	0.00657238	4.57303	0	-10.3894	0.000139642
chr13	104468800	104468892	10987	Cnih4	+	chr13	104468329	104469316	chr13	104468400	104468999	112.998	339.769	462.67	0.447473	0.000602832	282.672	261.513	0.023825	1
chr13	41264697	41264828	11079	Dbi	-	chr13	41263129	41265722	chr13	41264000	41264199	1118.01	2129.97	2615.41	0.298644	0.00780085	1213.57	360.11	-1.59617	9.83212e-10
chr13	50212299	50212462	11095	Dars	-	chr13	50211559	50212824	chr13	50211800	50212399	19.4165	53.9865	93.0167	0.787399	9.11523e-05	65.2178	49.116	-0.276965	0.841401
chr13	79805723	79805851	11347	Rasal2	-	chr13	79803394	79806096	chr13	79805800	79805999	365.883	33.2919	374.07	3.48974	2.58587e-67	92.0209	0.338039	-7.99473	2.63645e-13
chr13	79805921	79805932	11348	Rasal2	-	chr13	79803394	79806096	chr13	79805800	79805999	2.69361	0	6.57114	11.6964	1.00733e-06	0.635084	0
chr13	92934214	92934251	11439	Hsd17b7	-	chr13	92933225	92934936	chr13	92934400	92934599	4.79262	2.82203	11.899	2.06669	0.0307515	6.03921	3.02917	-0.895808	0.859774
chr13	94147060	94147149	11466	Sdhc	-	chr13	94145742	94147178	chr13	94146600	94147399	22.3353	4.83751	17.0509	1.82277	0.000957434	5.61769	1.25512	-2.0481	0.308884
chr14	3509508	3509668	11800	Tgfbr3	+	chr14	3508998	3513222	chr14	3509200	3509799	10.4399	0.710904	37.7888	5.72859	5.79765e-08	6.39501	0.139816	-5.16525	0.0418673
chr14	44343796	44343847	12030	Rpl9	+	chr14	44342980	44345053	chr14	44343200	44344199	293.68	520.332	667.705	0.363233	0.00748702	532.524	596.262	0.313764	0.65138
chr14	84248738	84248851	12198	Pik3ip1	+	chr14	84248063	84251096	chr14	84249600	84250599	22.1708	28.4085	47.9913	0.760522	0.00356495	9.51598	11.4014	0.422291	0.930171
chr14	84834478	84834672	12207	Dusp18	+	chr14	84833710	84835761	chr14	84834200	84834599	39.9675	49.764	99.5308	1.00362	0.000400531	24.2156	22.582	0.0319756	1
chr14	2867513	2867598	12426	Rpl5	-	chr14	2866197	2868255	chr14	2867400	2867799	164.798	646.122	782.141	0.27842	0.0458597	610.822	589.506	0.0936577	0.976398
chr14	7045505	7045694	12485	Nudt9	-	chr14	7043924	7046323	chr14	7045400	7045999	16.8321	37.38	78.9408	1.08062	7.18974e-07	5.91853	7.16743	0.413873	0.940545
chr14	11142096	11142169	12529	Enoph1	-	chr14	11141103	11145748	chr14	11142000	11142399	26.0117	17.5275	42.6628	1.28613	6.80149e-05	22.8334	11.3041	-0.877567	0.296898
chr14	17103623	17103812	12576	Art3	-	chr14	17102064	17104312	chr14	17103600	17103999	216.185	67.0986	179.295	1.42083	2.66255e-13	13.0419	0	-11.8941	1.10266e-16
chr14	37681178	37681343	12667	Slain2	-	chr14	37679707	37682627	chr14	37681400	37681799	5.04448	47.4013	68.0541	0.5254	0.043581	5.71914	5.85219	0.155905	0.997137
chr14	42643852	42643915	12726	Limch1	-	chr14	42642487	42645160	chr14	42644200	42644999	15.0877	2.85127	13.5727	2.25344	0.0244156	8.02043	1.77085	-1.99145	0.141409
chr14	42644434	42644444	12729	Limch1	-	chr14	42642487	42645160	chr14	42644200	42644999	224.516	22.1926	76.7724	1.79171	3.65232e-15	31.513	9.35775	-1.56915	0.0132647
chr14	61076961	61077063	12798	Sod3	-	chr14	61075726	61077242	chr14	61076600	61076799	197.743	459.693	2222.83	2.27637	7.41827e-104	516.743	182.867	-1.37666	4.50612e-05
chr14	84458312	84458395	12961	Smtn	-	chr14	84456577	84458497	chr14	84458200	84458599	23.5755	0	17.1193	13.079	5.28294e-32	0.0226055	0.649097	4.71702	0.731593
chr14	113634751	113634827	13149	Rps27a	-	chr14	113633865	113635052	chr14	113634600	113634999	189.834	482.313	711.133	0.562538	3.13761e-05	452.356	484.458	0.252264	0.789563
chr15	8654511	8654593	13293	Kcnk5	+	chr15	8654282	8658394	chr15	8656200	8656599	2.43322	0.438111	26.8833	5.92507	0.00277276	0.259218	0.261156	0.0400469	1
chr15	8973725	8973795	13314	Rtraf	+	chr15	8973226	8974837	chr15	8973400	8973999	79.4131	346.782	486.794	0.492106	6.35516e-05	225.242	196.261	-0.0493887	0.992034
chr15	32190565	32190639	13468	Arhgef40	+	chr15	32189490	32192176	chr15	32189800	32190399	19.2995	27.6532	46.6372	0.759843	0.0381927	59.9424	10.0177	-2.4238	1.097e-08
chr15	36705482	36705547	13482	Abhd4	+	chr15	36704893	36706461	chr15	36705600	36705999	68.2173	249.983	324.314	0.379218	0.0134943	231.702	55.4625	-1.914	3.78759e-13
chr15	37487006	37487056	13516	Il25	+	chr15	37486516	37489174	chr15	37486600	37487199	100.305	71.252	112.227	0.658464	0.00670461	88.5306	0.0266668	-11.3864	3.26147e-88
chr15	41937731	41937815	13571	Mrpl57	+	chr15	41936564	41938595	chr15	41937400	41938199	65.7005	144.637	190.392	0.399104	0.0156895	177.341	113.324	-0.497158	0.287256
chr15	43600778	43600969	13574	Cab39l	+	chr15	43600395	43603915	chr15	43600600	43600999	53.1842	0.985672	34.3639	5.12455	0.00213175	15.2417	0.491861	-4.81872	4.56477e-06
chr15	71179805	71179877	13766	Pcdh17	+	chr15	71178927	71186170	chr15	71181000	71181199	3.8369	18.9809	48.4693	1.35505	4.27926e-05	0.762426	0	-7.81484	0.0729408
chr15	27554258	27554423	14029	Gmfb	-	chr15	27552625	27555042	chr15	27554200	27554599	9.70664	43.9756	72.2559	0.714601	0.0216296	77.5585	76.1742	0.114323	0.976642
chr15	32126803	32126845	14070	Ndrg2	-	chr15	32124956	32127968	chr15	32126800	32127199	96.8107	6.3095	95.2997	3.91891	3.8036e-67	9.10928	0.277877	-4.94989	0.0207316
chr15	32127401	32127449	14071	Ndrg2	-	chr15	32124956	32127968	chr15	32126800	32127199	31.3779	11.4658	30.5365	1.41596	7.21741e-05	23.3693	1.07171	-4.3742	0.00027915
chr15	38320390	38320490	14149	Dhrs1	-	chr15	38319696	38321503	chr15	38320400	38320599	24.1942	32.7013	60.4747	0.893175	0.00307102	75.5338	41.5401	-0.703716	0.240827
chr15	50132018	50132161	14286	Fdft1	-	chr15	50129343	50132919	chr15	50132200	50132599	126.218	57.302	115.701	1.01669	3.46226e-05	78.7657	36.8666	-0.963246	0.0368436
chr15	55573481	55573545	14317	Pdlim2	-	chr15	55572117	55573615	chr15	55573400	55573799	20.1745	4.91838	19.0418	1.95565	0.000799199	94.9314	131.747	0.619128	0.201154
chr15	55607599	55607634	14328	Sorbs3	-	chr15	55606004	55608065	chr15	55607600	55608199	12.0099	10.1086	27.8513	1.4701	0.000602832	8.75416	0.285003	-4.84654	0.0293825
chr16	19882324	19882378	14684	Pgls	+	chr16	19881397	19883344	chr16	19882200	19882999	39.082	217.261	271.218	0.321632	0.0490782	263.998	205.943	-0.216596	0.934795
chr16	20150810	20150870	14686	Rpl18a	+	chr16	20149865	20151833	chr16	20150800	20150999	932.23	2053.63	2798.11	0.448572	2.43628e-05	3756.55	3228.17	-0.0785125	0.978111
chr16	20517529	20517694	14712	Kxd1	+	chr16	20517571	20518075	chr16	20517200	20517599	76.8576	50.2864	85.3535	0.763452	0.0459109	40.0928	6.81941	-2.42356	1.9665e-05
chr16	20524397	20524483	14714	Uba52	+	chr16	20523675	20525219	chr16	20524000	20524399	537.248	1457.4	1837.31	0.337609	0.00525674	1979.71	1729.16	-0.0553533	0.985286
chr16	26738291	26738415	14765	Msmo1	+	chr16	26737826	26741090	chr16	26738000	26738599	310.428	191.136	377.974	0.985846	1.8315e-12	178.408	143.11	-0.201816	0.909978
chr16	53712140	53712337	14861	Asah1	+	chr16	53711382	53713896	chr16	53712200	53712399	46.3071	131.61	176.151	0.420643	0.0423062	150.688	89.1993	-0.637613	0.233208
chr16	70523562	70523620	14971	Pomk	+	chr16	70523205	70524574	chr16	70523400	70523799	14.3711	40.1518	63.1949	0.65947	0.0252525	27.2224	21.6859	-0.196391	0.949405
chr16	71284697	71284795	14994	Tacc1	+	chr16	71283898	71286319	chr16	71284400	71284799	12.1792	11.8882	27.7307	1.22228	0.00307102	34.3682	6.71337	-2.23958	0.000282185
chr16	82824911	82825004	15080	Rab20	+	chr16	82824338	82827347	chr16	82824600	82825199	20.0754	5.19399	45.5346	3.13931	1.85994e-07	26.5088	13.5939	-0.818777	0.355429
chr16	7138964	7139084	15165	Smim4	-	chr16	7137982	7139490	chr16	7138800	7139199	8.79212	44.2111	67.6576	0.616846	0.0463307	58.4787	48.127	-0.150415	0.954559
chr16	7472936	7473014	15183	Sh3bp5	-	chr16	7471490	7473412	chr16	7472800	7473199	4.46965	15.7331	52.5359	1.74168	1.77046e-06	44.7511	12.7612	-1.69027	0.000374878
chr16	14285098	14285167	15245	Ghitm	-	chr16	14284200	14285762	chr16	14284800	14285399	24.5659	218.558	305.061	0.484251	0.000516605	267.027	391.045	0.69312	0.113983
chr16	48702081	48702133	15439	Acsl1	-	chr16	48700870	48702570	chr16	48702000	48702399	8.12142	0	5.21634	11.3581	3.06483e-05	1.94593	0.423537	-2.0606	0.808637
chr16	74042792	74042942	15580	Slc20a2	-	chr16	74041971	74044235	chr16	74043000	74043199	14.9252	8.31457	26.2435	1.66128	0.000590137	2.33611	4.39512	1.01732	0.801863
chr17	45648573	45648664	15956	Hist1h3e	+	chr17	45647811	45649505	chr17	45648200	45648599	5.99082	5.3161	15.862	1.58127	0.0140284	11.3644	6.8388	-0.561213	0.791994
chr17	71363828	71363947	16093	Akr1c19	+	chr17	71363404	71363650	chr17	71363600	71363999	48.5565	0.00509432	10.3962	10.4085	2.09685e-15	0.0678164	0.19648
chr17	82500843	82500856	16184	Vim	+	chr17	82498525	82506309	chr17	82498800	82501399	640.434	14653.7	19126	0.386989	0.000134772	5975.28	4031.75	-0.427341	0.343523
chr17	82501430	82501442	16192	Vim	+	chr17	82498525	82506309	chr17	82498800	82501399	15.9563	64.6609	113.139	0.81128	0.000347778	31.8513	20.79	-0.498934	0.711854
chr17	82501479	82501501	16194	Vim	+	chr17	82498525	82506309	chr17	82498800	82501399	29.9026	71.3065	124.038	0.801598	0.000145239	41.8533	26.7611	-0.506688	0.646635
chr17	82501528	82501536	16196	Vim	+	chr17	82498525	82506309	chr17	82498800	82501399	13.9852	25.9969	50.6572	0.967009	0.0017647	7.55438	5.87751	-0.221329	0.970593
chr17	82502095	82502153	16197	Vim	+	chr17	82498525	82506309	chr17	82498800	82501399	60.5403	186.136	299.419	0.688944	3.9797e-06	75.5416	63.3948	-0.102939	0.974482
chr17	82505177	82505206	16203	Vim	+	chr17	82498525	82506309	chr17	82498800	82501399	52.3525	112.509	161.144	0.52145	0.00154736	42.7712	29.2971	-0.40957	0.685299
chr17	82505257	82505267	16206	Vim	+	chr17	82498525	82506309	chr17	82498800	82501399	21.385	15.2723	27.5272	0.853267	0.0451747	5.27532	4.53721	-0.0791469	0.999642
chr17	82505309	82505336	16209	Vim	+	chr17	82498525	82506309	chr17	82498800	82501399	60.9586	125.664	172.593	0.460505	0.0033076	38.8843	33.5172	-0.075449	0.988573
chr17	82505765	82505882	16210	Vim	+	chr17	82498525	82506309	chr17	82498800	82501399	161.583	344.031	508.487	0.566988	0.00010015	125.36	89.4186	-0.339499	0.65892
chr17	82506787	82506790	16213	Vim	+	chr17	82498525	82506309	chr17	82498800	82501399	17.9717	10.1318	22.7542	1.16553	0.0424641	5.18219	4.05579	-0.176535	0.983911
chr17	82506811	82506828	16215	Vim	+	chr17	82498525	82506309	chr17	82498800	82501399	46.0221	71.6981	115.138	0.68676	0.00061208	22.949	21.0995	0.0227528	1
chr17	18747463	18747473	16437	Id4	-	chr17	18744243	18748109	chr17	18747400	18748199	37.1144	138.754	337.169	1.28341	1.62599e-22	49.9528	35.9427	-0.336693	0.831636
chr17	33319594	33319663	16506	.	-	chr17	33319038	33320047	chr17	33319800	33320399	2.80122	0	1.62943	9.68765	0.00251276	0	0
chr17	45494874	45494890	16545	Hist1h1c	-	chr17	45492190	45495659	chr17	45494600	45495199	169.352	169.092	464.383	1.45953	1.3502e-30	193.92	220.552	0.324186	0.72052
chr17	59788001	59788169	16634	Idi1	-	chr17	59787750	59789947	chr17	59788000	59788199	8.76823	3.61767	13.7068	1.92004	0.0151703	0.940698	1.54928	0.891067	0.974482
chr17	59788936	59789017	16635	Idi1	-	chr17	59787750	59789947	chr17	59788000	59788199	295.462	100.852	279.787	1.47361	4.54394e-20	92.6942	47.3128	-0.844764	0.0756791
chr17	77478862	77479044	16705	Usp6nl	-	chr17	77476569	77478998	chr17	77478800	77479399	27.7711	0.00509432	16.8287	11.1025	1.82219e-29	1.86089	0.2481	-2.66312	0.67023
chr18	26282406	26282491	16947	Epb41l4aos	+	chr18	26281969	26283735	chr18	26282200	26282799	25.8829	44.321	74.8703	0.760968	0.00377548	27.0276	22.828	-0.103749	0.983911
chr18	55276748	55276797	17220	Rps14	+	chr18	55276219	55278170	chr18	55276600	55276999	71.6892	131.444	172.749	0.397902	0.0259461	143.065	144.997	0.163276	0.927548
chr18	55596716	55596768	17237	Pdgfrb	+	chr18	55596189	55600682	chr18	55600000	55600399	39.1181	0.909271	24.7265	4.76513	2.14949e-10	4.33175	7.46195	0.88351	0.789563
chr18	62724503	62724559	17306	Seh1l	+	chr18	62723668	62725779	chr18	62724000	62724599	5.28475	7.86667	20.2918	1.37183	0.0470634	6.02039	7.45198	0.458571	0.903466
chr18	70108931	70108991	17360	Rpl17	+	chr18	70108484	70110227	chr18	70108800	70109199	73.0412	230.688	303.555	0.398747	0.00861596	330.492	367.48	0.299147	0.688753
chr18	73830558	73830624	17388	Atp5f1a	+	chr18	73830002	73831763	chr18	73830400	73830599	39.2133	338.334	464.836	0.460952	0.00078521	247.604	186.81	-0.259704	0.777278
chr18	78473273	78473367	17402	Mbp	+	chr18	78472612	78479490	chr18	78472400	78473599	8378.65	214.86	1336.07	2.63755	1.88479e-83	321.808	2.91779	-6.65122	3.18792e-80
chr18	4201433	4201584	17511	Osbpl1a	-	chr18	4200047	4202299	chr18	4200800	4200999	44.6506	40.212	63.1339	0.654608	0.0130623	33.9295	17.2653	-0.8391	0.207366
chr18	15004224	15004375	17536	Rnf125	-	chr18	15004087	15004861	chr18	15004000	15004399	14.5417	0.00509432	10.8078	10.4739	5.53625e-16	0.816536	0.742923	0.000829828	1
chr18	15686842	15686896	17545	Zfp24	-	chr18	15685862	15688098	chr18	15685800	15686199	10.5689	9.37012	39.7322	2.08526	9.19298e-10	3.23099	1.77065	-0.736719	0.90582
chr18	31887172	31887241	17669	Arhgap26	-	chr18	31885353	31888204	chr18	31887400	31887799	9.84881	3.06445	13.1582	2.09843	0.00839149	21.1855	1.75233	-3.48094	0.00279495
chr19	10725979	10726078	17917	Pllp	+	chr19	10724793	10728603	chr19	10725800	10726199	970.55	1.2965	173.521	7.06385	4.22059e-11	0.0388827	0
chr19	49713594	49713668	18176	Tango6	+	chr19	49713154	49714423	chr19	49713400	49713599	5.41625	7.57582	18.2247	1.26632	0.0146921	25.1422	14.4437	-0.602945	0.657192
chr19	54971959	54972089	18246	Gabarapl2	+	chr19	54970958	54972913	chr19	54971600	54972199	261.787	290.809	418.842	0.528785	0.000279599	300.052	266.644	-0.0292456	0.999642
chr19	66622795	66622867	18362	Rpl13	+	chr19	66622182	66624348	chr19	66622400	66622799	866.689	2344.79	2925.99	0.322995	0.0207409	4999.41	4801.43	0.0915267	0.974482
chr19	36355078	36355156	18624	Ccdc130	-	chr19	36354086	36355720	chr19	36355000	36355399	23.5727	17.6347	31.6237	0.846436	0.040067	18.0702	17.5412	0.0954604	0.997039
chr19	36982490	36982525	18656	Gcdh	-	chr19	36981593	36983126	chr19	36982000	36982399	13.0729	30.4302	53.2372	0.813967	0.0326433	32.1228	22.4711	-0.367701	0.789563
chr19	59000484	59000507	18838	Maf	-	chr19	58994427	59002442	chr19	59000000	59000799	39.1805	20.2931	51.8512	1.35548	3.56428e-05	1.96928	1.51787	-0.270539	0.983911
chr19	60248645	60248745	18840	Cmc2	-	chr19	60247805	60249917	chr19	60248600	60249599	43.4608	58.7068	85.3004	0.540645	0.0339634	225.011	133.335	-0.606403	0.125849
chr19	63243522	63243602	18855	Cotl1	-	chr19	63239634	63244505	chr19	63243600	63243999	53.08	280.317	635.483	1.1829	1.62599e-22	504.942	605.378	0.414618	0.44769
chr2	41137764	41137831	18974	Dhfr	+	chr2	41136657	41138321	chr2	41137400	41137799	3.52895	6.85976	21.3662	1.64028	0.000148019	85.0535	42.5918	-0.82879	0.12446
chr2	41398795	41398875	18977	Serinc5	+	chr2	41397690	41400889	chr2	41398600	41398999	3.38569	20.0166	40.392	1.01442	0.00347376	16.6754	2.19791	-2.75957	0.000108232
chr2	70791219	70791236	19092	Hmgcs1	+	chr2	70790665	70795072	chr2	70790600	70791399	113.342	54.8178	218.556	1.99647	3.63596e-29	66.409	31.4293	-0.947077	0.0379373
chr2	74666177	74666251	19154	Gar1	+	chr2	74665400	74667205	chr2	74665400	74665999	4.50419	14.5864	30.1963	1.05486	0.0050636	31.5842	35.9364	0.320215	0.866178
chr2	138584473	138584578	19357	Mfn1	+	chr2	138583897	138585223	chr2	138584400	138584799	2.84468	10.5879	24.3866	1.20253	0.0339634	9.50061	7.61128	-0.142427	0.983911
chr2	164062547	164062592	19460	Dclk1	+	chr2	164062038	164064476	chr2	164062400	164062799	3.45223	199.62	289.099	0.536665	0.000586138	34.3598	10.0992	-1.60184	0.00212066
chr2	176738866	176738938	19523	.	+	chr2	176738593	176739685	chr2	176738200	176738599	20.3266	0.514526	12.8402	4.63091	0.0339588	17.3042	4.70934	-1.74527	0.0193081
chr2	207140641	207140783	19622	Paqr6	+	chr2	207139962	207142356	chr2	207139800	207140399	499.979	2.25519	20.9826	3.21183	0.000591129	104.672	38.6596	-1.31758	0.0118808
chr2	208198084	208198259	19707	Pmvk	+	chr2	208197438	208198991	chr2	208197800	208198799	129.149	57.2712	119.711	1.06477	8.48151e-06	79.8359	38.7374	-0.906632	0.023991
chr2	217239481	217239534	19815	Ensa	+	chr2	217238913	217240502	chr2	217239200	217239599	112.004	60.0971	86.0146	0.520899	0.0114055	77.6118	52.1266	-0.427607	0.60492
chr2	227591634	227591710	19963	Inka2	+	chr2	227591127	227594835	chr2	227591400	227591799	38.402	3.19117	28.6897	3.17287	0.0364878	10.6671	1.92729	-2.35312	0.164069
chr2	243044010	243044131	20040	Cnn3	+	chr2	243043314	243048051	chr2	243045000	243045599	190.041	389.673	555.166	0.512073	5.5779e-05	644.587	349.749	-0.737183	0.0207316
chr2	247015269	247015315	20093	Prss12	+	chr2	247014682	247016752	chr2	247015000	247015199	13.8511	0.345518	143.701	8.71389	1.33667e-21	33.4162	17.0262	-0.839071	0.355429
chr2	46614243	46614364	20381	Hmgcr	-	chr2	46612373	46615267	chr2	46613800	46614599	29.4729	29.7838	58.4063	0.971186	0.000211777	27.2367	18.64	-0.407501	0.785573
chr2	49404607	49404665	20431	Mccc2	-	chr2	49403935	49405186	chr2	49404400	49404999	5.91192	8.2743	23.9765	1.53843	0.000649888	23.8484	20.3956	-0.0506588	0.999642
chr2	50975654	50975721	20466	Pik3r1	-	chr2	50972534	50976595	chr2	50975600	50975999	14.7807	16.6157	46.4497	1.48403	0.000122924	26.1942	8.86813	-1.38202	0.163602
chr2	65583484	65583578	20535	Fst	-	chr2	65581314	65585492	chr2	65585400	65585599	2.42511	0.00509432	2.70347	8.50552	0.00152587	10.1968	9.01357	-0.0369536	1
chr2	113736304	113736461	20666	Fabp5	-	chr2	113737218	113739327	chr2	113738800	113739199	3.12688	7.13658	28.5883	2.00113	5.03298e-07	12.4115	16.0684	0.525153	0.770886
chr2	113738768	113738837	20667	Fabp5	-	chr2	113737218	113739327	chr2	113738800	113739199	58.0897	266.293	1124.52	2.08088	1.00557e-81	559.321	557.608	0.157383	0.93846
chr2	167101342	167101436	20830	Wwtr1	-	chr2	167099439	167102595	chr2	167101400	167102199	8.40362	43.0682	98.9126	1.201	1.06868e-07	40.1141	35.8614	-0.0199963	1
chr2	197725014	197725203	20914	Etfdh	-	chr2	197724238	197726169	chr2	197724800	197725199	10.7173	9.51402	21.3398	1.16916	0.0166409	10.3604	8.16167	-0.205661	0.967681
chr2	204835560	204835660	20950	Rps3a	-	chr2	204834008	204835924	chr2	204835400	204835799	366.12	840.54	1261.11	0.588073	9.24888e-08	1540.39	1388.55	-0.000941797	1
chr2	217826091	217826189	21119	Bola1	-	chr2	217825023	217826262	chr2	217826000	217826399	54.4899	57.8768	83.4501	0.529997	0.0138089	75.5067	66.9385	-0.0157127	1
chr2	230519531	230519581	21239	.	-	chr2	230518818	230520943	chr2	230519400	230519799	2.72391	0	2.04857	10.0118	0.00158371	0.146936	0.121023
chr2	247076280	247076369	21311	Snhg8	-	chr2	247075093	247077541	chr2	247076400	247076799	22.2787	39.6164	94.4647	1.25455	9.5223e-08	59.7379	51.2511	-0.0701482	0.986725
chr20	5442381	5442422	21508	Mrps18b	+	chr20	5440912	5443379	chr20	5441200	5441999	29.7405	76.5764	107.398	0.4914	0.0228089	66.9	69.5215	0.191681	0.934795
chr20	7040055	7040214	21601	Lsm2	+	chr20	7039451	7041189	chr20	7039800	7040199	12.3286	49.3498	73.3918	0.57453	0.0279639	25.5248	27.4902	0.271564	0.934795
chr20	7122409	7122549	21611	Clic1	+	chr20	7122115	7124836	chr20	7122200	7122999	44.7631	113.478	162.68	0.522436	0.00162711	53.0653	20.4019	-1.26543	0.0352578
chr20	7122899	7122910	21612	Clic1	+	chr20	7122115	7124836	chr20	7122200	7122999	4.32076	0.837145	7.11013	3.08259	0.00763281	2.80176	0.318482	-3.0633	0.573373
chr20	7123662	7123690	21616	Ddah2	+	chr20	7122115	7124836	chr20	7122200	7122999	6.14679	0	3.16573	10.6407	0.000278991	0.881613	0
chr20	7152988	7153092	21624	Abhd16a	+	chr20	7152344	7154461	chr20	7152800	7153199	74.4875	63.6339	100.493	0.661349	0.0005184	106.224	51.1158	-0.91199	0.0170473
chr20	7500460	7500538	21647	Rps18	+	chr20	7499402	7502139	chr20	7500400	7500599	652.486	2202.93	3989.51	0.859973	1.65258e-17	2171.7	1843.71	-0.0895276	0.96776
chr20	44693234	44693324	22018	Marcks	+	chr20	44690359	44696669	chr20	44690800	44691599	19.8046	101.753	187.071	0.880022	9.04874e-05	181.861	47.616	-1.78423	1.40983e-09
chr20	47892280	47892382	22060	Mical1	+	chr20	47890738	47894397	chr20	47892800	47893399	28.8799	24.6919	55.0326	1.1568	1.00565e-05	27.6852	24.4389	-0.0417295	0.999642
chr20	5536820	5536845	22144	Ier3	-	chr20	5534085	5537134	chr20	5535200	5535799	14.3306	53.443	78.0154	0.548199	0.0367987	73.3668	200.08	1.62629	1.84775e-05
chr20	6446336	6446345	22171	Rnf5	-	chr20	6447231	6451361	chr20	6448000	6448199	2.45104	0	1.77007	9.81432	0.00304507	0	0.222938
chr20	6447957	6448080	22172	Rnf5	-	chr20	6447231	6451361	chr20	6448000	6448199	92.0142	172.928	285.459	0.725708	1.32068e-05	88.8491	47.1682	-0.762582	0.0775278
chr20	6458023	6458028	22174	Egfl8	-	chr20	6457876	6460249	chr20	6460200	6460599	2.12023	0	1.99243	9.97744	0.00159954	0.803575	0
chr20	6458090	6458112	22175	Egfl8	-	chr20	6457876	6460249	chr20	6460200	6460599	6.22236	0.00583568	5.49536	9.47262	4.10078e-06	4.7665	0	-10.4366	0.000101656
chr20	6458416	6458432	22178	Egfl8	-	chr20	6457876	6460249	chr20	6460200	6460599	7.24632	0.0305659	7.78684	7.83532	2.03843e-05	0.542531	0
chr20	6458474	6458549	22179	Egfl8	-	chr20	6457876	6460249	chr20	6460200	6460599	77.3954	11.627	225.152	4.27626	1.672e-95	40.0714	0.56127	-6.08619	6.34827e-06
chr20	6459894	6459975	22180	Egfl8	-	chr20	6457876	6460249	chr20	6460200	6460599	402.576	25.0377	715.895	4.83912	2.31642e-154	301.565	0.104781	-11.2882	1.08842e-169
chr20	6460123	6460126	22181	Egfl8	-	chr20	6457876	6460249	chr20	6460200	6460599	53.4829	7.24951	253.432	5.13433	1.54464e-38	44.1178	0.0190658	-10.7452	1.82398e-47
chr20	6460149	6460154	22182	Egfl8	-	chr20	6457876	6460249	chr20	6460200	6460599	18.1344	2.37498	45.9687	4.27962	0.000525084	8.30344	0.00636965	-9.61587	3.10908e-08
chr20	6460174	6460177	22183	Egfl8	-	chr20	6457876	6460249	chr20	6460200	6460599	25.5573	1.66238	26.6803	4.00508	0.00144706	14.4327	0	-12.0433	5.52273e-19
chr20	6460200	6460202	22184	Egfl8	-	chr20	6457876	6460249	chr20	6460200	6460599	22.2435	1.69523	33.9166	4.32247	3.00763e-20	12.3544	0.00635525	-10.1475	1.27465e-14
chr20	6470567	6470626	22185	Ppt2	-	chr20	6468832	6473819	chr20	6469800	6470599	5.2739	4.92174	14.5869	1.56895	0.0155104	3.54879	1.92656	-0.726698	0.920046
chr20	9421756	9421866	22278	Rps10	-	chr20	9421141	9423318	chr20	9422600	9422999	9.68707	7.99681	19.567	1.29073	0.0233734	16.6959	10.069	-0.591062	0.66184
chr20	11479591	11479706	22298	Glo1	-	chr20	11478869	11479761	chr20	11479600	11479999	51.7599	82.553	166.089	1.00922	2.90514e-08	89.7033	86.2561	0.092619	0.98274
chr20	13139824	13140015	22306	Cstb	-	chr20	13138682	13141019	chr20	13139800	13140599	326.159	515.135	817.588	0.669095	4.31963e-08	316.659	291.071	0.0272987	1
chr20	13594314	13594394	22315	Cfap410	-	chr20	13593563	13595066	chr20	13594200	13594399	106.611	38.9363	99.4572	1.35353	4.03895e-08	37.8466	22.9522	-0.572801	0.478891
chr20	15296586	15296596	22374	S100b	-	chr20	15295558	15297026	chr20	15296400	15296799	16.4456	3.7525	14.9189	1.99767	0.043581	0.924284	0	-8.09133	0.0572157
chr20	24552519	24552679	22400	Egr2	-	chr20	24552536	24558848	chr20	24553000	24553399	8.44501	0.00509432	7.5542	9.96176	1.91155e-09	2.34995	0.121126	-4.16687	0.361533
chr20	24556234	24556237	22401	Egr2	-	chr20	24552536	24558848	chr20	24553000	24553399	16.4237	0.01093	34.0419	11.3093	3.92715e-64	14.677	1.77365	-2.96427	0.0554334
chr20	28683919	28684001	22471	Ctnna3	-	chr20	28682133	28684050	chr20	28683600	28683999	7.2444	4.95699	35.3379	2.83033	2.138e-09	6.89385	0	-10.9677	5.83105e-07
chr20	28959045	28959192	22473	Pbld1	-	chr20	28958826	28959155	chr20	28959000	28959399	29.9018	0	5.56756	11.4463	2.43669e-05	0	0
chr20	31317133	31317145	22488	Ddit4	-	chr20	31314295	31318461	chr20	31314000	31314599	17.4416	4.67674	259.53	5.792	4.34474e-38	16.2368	19.5814	0.415254	0.869499
chr20	33648063	33648186	22510	Tspan15	-	chr20	33647361	33648804	chr20	33648000	33648199	26.581	21.9078	68.6001	1.64817	3.46958e-06	7.04078	3.4621	-0.860588	0.714461
chr20	57778097	57778227	22596	.	-	chr20	57776924	57778960	chr20	57777600	57778799	3.03198	0	1.40627	9.4658	0.00558146	0.0904219	0.0444868
chr3	2599228	2599299	22618	Entpd2	+	chr3	2598577	2603091	chr3	2597800	2598599	230.142	27.6175	364.905	3.72629	1.75158e-89	1602.55	52.8811	-4.82274	3.12857e-10
chr3	2601866	2602018	22620	Entpd2	+	chr3	2598577	2603091	chr3	2597800	2598599	13.7556	0.00509432	9.76909	10.3324	1.08889e-13	37.6056	1.62668	-4.45483	0.00576541
chr3	2603008	2603066	22621	Entpd2	+	chr3	2598577	2603091	chr3	2597800	2598599	9.91127	0	2.8197	10.475	0.000697439	23.1475	1.39574	-3.9738	0.0463228
chr3	13233718	13233812	22708	Med27	+	chr3	13233534	13234635	chr3	13233600	13233799	46.2888	70.5215	99.6961	0.50361	0.0317306	80.1938	51.2102	-0.512213	0.493233
chr3	86585949	86585994	23198	Psmc3	+	chr3	86585128	86586908	chr3	86585600	86585999	108.804	126.948	195.281	0.623389	0.000297798	95.3484	88.323	0.0339616	1
chr3	127099236	127099366	23480	Mal	+	chr3	127098552	127103394	chr3	127099200	127099399	3015.56	0.121873	370.797	11.5029	3.76471e-303	153.587	0.392171	-8.51105	3.59316e-25
chr3	131009977	131010059	23566	Prnp	+	chr3	131009568	131011924	chr3	131009800	131010399	233.701	1508.09	1905.2	0.338848	0.00465437	1254.63	989.017	-0.211471	0.836131
chr3	166238105	166238266	23833	Pkig	+	chr3	166237628	166239314	chr3	166238200	166238599	10.9235	54.3467	102.648	0.919745	6.45876e-06	49.7202	57.5314	0.351368	0.810522
chr3	174227547	174227600	23917	Pfdn4	+	chr3	174227242	174228557	chr3	174227600	174227999	36.3933	74.218	106.31	0.520642	0.00780788	113.535	127.32	0.310278	0.710376
chr3	180401205	180401286	23955	Ppdpf	+	chr3	180400283	180402451	chr3	180400600	180401799	213.944	107.689	187.922	0.808845	8.22636e-05	240.336	162.957	-0.414217	0.528156
chr3	2554768	2554812	24018	Dpp7	-	chr3	2553715	2555384	chr3	2554600	2554999	40.4865	164.763	283.479	0.784086	1.17443e-07	212.558	154.159	-0.320116	0.731593
chr3	2565870	2565906	24020	Uap1l1	-	chr3	2564710	2566440	chr3	2565000	2565999	9.26057	49.8576	77.2571	0.63371	0.00521964	38.0528	25.5058	-0.449091	0.824802
chr3	2707920	2708058	24025	C8g	-	chr3	2707500	2709417	chr3	2707800	2708399	9.43232	5.80908	18.6695	1.68125	0.00501914	10.5512	7.75318	-0.318696	0.949405
chr3	9454055	9454060	24064	Snhg7	-	chr3	9452349	9454195	chr3	9453800	9454399	5.17887	8.18181	20.1098	1.30175	0.01957	16.033	12.776	-0.164868	0.978677
chr3	28519567	28519635	24257	Rpl35	-	chr3	28518336	28520523	chr3	28519600	28519799	688.035	1564.12	2285.44	0.549329	7.89992e-07	1944.02	1764.45	0.00316415	1
chr3	41774578	41774584	24326	Rnd3	-	chr3	41771373	41774956	chr3	41771600	41772199	35.7397	162.574	367.026	1.17483	2.72535e-11	145.718	245.453	0.88706	0.0187246
chr3	69069046	69069171	24528	Nfe2l2	-	chr3	69067304	69070163	chr3	69068200	69068599	24.2234	43.3151	80.533	0.89733	4.13344e-05	46.7862	101.581	1.25679	0.000559929
chr3	86437804	86437890	24606	Ndufs3	-	chr3	86437243	86438857	chr3	86437800	86438199	102.43	95.7741	134.856	0.494896	0.0104746	118.329	133.904	0.319129	0.713875
chr3	99426028	99426035	24703	Cd44	-	chr3	99423116	99426845	chr3	99426000	99426399	8.02168	109.367	187.362	0.777425	1.51531e-06	76.4541	120.964	0.790637	0.0664528
chr3	101433002	101433161	24763	Prrg4	-	chr3	101430900	101433603	chr3	101431000	101431399	54.5378	131.837	272.263	1.04814	5.52126e-12	438.919	37.9	-3.38598	9.16586e-35
chr3	118489570	118489694	24835	Ehd4	-	chr3	118486948	118490218	chr3	118488200	118488399	56.8707	74.1131	135.053	0.869459	1.2574e-05	97.7353	30.5253	-1.54528	2.01503e-05
chr3	118857604	118857679	24859	Zfp106	-	chr3	118857083	118857647	chr3	118857600	118857799	48.6246	4.11127	19.872	2.27243	8.07292e-05	21.9284	3.60517	-2.50974	0.00329743
chr3	124575117	124575300	25016	Secisbp2l	-	chr3	124571744	124575759	chr3	124575200	124575399	348.242	136.276	648.582	2.25269	4.09506e-30	26.5649	17.2958	-0.502111	0.808882
chr3	131380172	131380255	25104	Pcna	-	chr3	131379089	131380785	chr3	131380000	131380399	45.8692	98.045	132.537	0.438159	0.0423463	212.72	127.65	-0.594257	0.214324
chr3	141147011	141147093	25127	Flrt3	-	chr3	141143361	141147391	chr3	141146800	141147199	4.87801	77.3321	109.735	0.508833	0.0191022	59.0604	36.1921	-0.56555	0.440913
chr3	153051105	153051245	25199	Abhd12	-	chr3	153049925	153051679	chr3	153051200	153051399	13.8518	39.221	57.8281	0.560193	0.042543	9.14089	12.557	0.602015	0.856014
chr3	154831401	154831536	25238	Dusp15	-	chr3	154828863	154831909	chr3	154830200	154830399	62.3474	0.0166689	36.258	10.8916	9.34856e-54	2.4868	0	-9.50919	0.00750649
chr3	174102982	174103167	25511	Bcas1	-	chr3	174100323	174103353	chr3	174103000	174103399	153.384	0.0551009	133.638	11.1408	2.14578e-217	42.7136	0.020326	-10.7065	1.00862e-47
chr4	337362	337367	25560	Insig1	+	chr4	336166	340369	chr4	337200	337399	7.15471	25.5095	45.1953	0.829813	0.00875291	9.01101	13.5974	0.70124	0.842115
chr4	7843960	7844063	25614	Tomm7	+	chr4	7843048	7844797	chr4	7843800	7844199	148.905	213.726	277.106	0.377656	0.0180973	227.41	278.619	0.454195	0.509018
chr4	8127496	8127551	25620	Srpk2	+	chr4	8127401	8127750	chr4	8127600	8127799	4.39911	1.16409	10.3326	3.1582	0.0222198	2.52416	0.759835	-1.66893	0.824802
chr4	27078699	27078827	25682	Cyp51	+	chr4	27077701	27080641	chr4	27078400	27078799	81.259	60.6999	219.054	1.8548	2.78866e-22	129.144	66.678	-0.826972	0.0366546
chr4	45203429	45203507	25781	Cav1	+	chr4	45202997	45208624	chr4	45204400	45204799	113.028	0.376005	7.23083	4.2531	0.0188613	12.5423	167.391	3.87864	1.13598e-26
chr4	61836155	61836244	25881	.	+	chr4	61835641	61838219	chr4	61835800	61836399	161.776	48.4011	82.3948	0.77104	0.00517611	1269.9	1470.71	0.3575	0.545841
chr4	149085352	149085528	26055	Chn2	+	chr4	149085120	149088178	chr4	149085000	149085599	26.4812	0.990278	24.1452	4.6053	0.000592269	5.63109	0	-10.6758	1.65238e-05
chr4	151912444	151912474	26103	.	+	chr4	151912049	151913551	chr4	151912400	151912599	4.61641	0	2.70609	10.4142	0.000649888	0	0
chr4	165172645	165172746	26162	Capg	+	chr4	165172017	165173533	chr4	165172600	165172799	213.922	621.524	1280.64	1.04621	1.51017e-18	681.376	43.445	-3.82572	1.42506e-39
chr4	165174405	165174421	26163	Capg	+	chr4	165172017	165173533	chr4	165172600	165172799	14.827	24.5696	57.9253	1.23877	1.36907e-06	21.878	1.3696	-3.88464	4.2462e-05
chr4	224723592	224723668	26622	Mrpl51	+	chr4	224722252	224724339	chr4	224723000	224723399	35.2317	29.9123	49.7397	0.736218	0.0126491	43.0259	34.3033	-0.172938	0.948124
chr4	232962227	232962232	26672	Cdkn1b	+	chr4	232961170	232965888	chr4	232961400	232962199	12.2458	18.1053	46.7628	1.36757	4.35873e-05	19.1589	11.8238	-0.54862	0.738646
chr4	232962327	232962333	26673	Cdkn1b	+	chr4	232961170	232965888	chr4	232961400	232962199	11.6219	24.8262	53.2123	1.10412	3.39928e-05	20.4776	25.053	0.415877	0.834825
chr4	232962468	232962507	26674	Cdkn1b	+	chr4	232961170	232965888	chr4	232961400	232962199	16.0384	16.783	119.736	2.83926	2.99253e-32	13.5007	27.6058	1.16357	0.16985
chr4	232970984	232971055	26679	Lockd	+	chr4	232968387	232972283	chr4	232970400	232970799	9.11219	3.98326	44.88	3.49508	2.8153e-28	21.1625	20.2532	0.0741709	1
chr4	143613321	143613369	27190	Tra2a	-	chr4	143611791	143613763	chr4	143613000	143613199	4.72828	31.5102	50.4509	0.682343	0.00926324	28.8997	29.9602	0.192889	0.960133
chr4	184886226	184886421	27440	.	-	chr4	184885141	184888141	chr4	184885600	184886399	27.1048	0	1.79145	9.81629	0.00250485	0.0129609	0.33459	4.61692	0.808166
chr4	186879237	186879274	27476	Cfap100	-	chr4	186877686	186879878	chr4	186879600	186879999	14.9777	0.0453615	5.45293	6.87491	0.00454086	13.2366	4.40087	-1.45202	0.123375
chr4	210178967	210179079	27636	.	-	chr4	210177758	210180294	chr4	210178600	210179399	15.7069	1.92524	27.5552	3.83593	0.00812357	83.7066	15.0217	-2.32264	8.07604e-08
chr4	224697444	224697456	27816	Gapdh	-	chr4	224695206	224699541	chr4	224697200	224697399	351.808	535.651	905.73	0.760866	9.15101e-09	1444.42	1379.99	0.0794623	0.978677
chr4	225022560	225022654	27836	Cd9	-	chr4	225019163	225023108	chr4	225022400	225022799	2625.51	64.418	539.959	3.06938	7.9041e-121	1103.06	533.671	-0.922752	0.00829667
chr4	232963323	232963384	27908	.	-	chr4	232961170	232965888	chr4	232961400	232962199	4.44608	0	2.6477	10.3932	0.000890278	0	0.433136
chr4	235022222	235022224	27913	Hist4h4	-	chr4	235020874	235021975	chr4	235021200	235022399	5.15168	15.8123	44.8033	1.5034	4.20001e-05	12.3922	12.5277	0.148286	0.985286
chr4	237692303	237692471	27928	.	-	chr4	237691721	237692505	chr4	237692200	237692999	24.496	0	18.9892	13.2213	8.57899e-29	0	0
chr5	2621817	2621864	28001	Rpl7	+	chr5	2619288	2623113	chr5	2621800	2622199	388.662	1244.31	2051.63	0.724412	3.21452e-12	926.735	665.522	-0.335508	0.568344
chr5	13785097	13785149	28035	Snhg6	+	chr5	13784742	13786225	chr5	13785000	13785399	31.2266	41.2515	63.9539	0.632668	0.0217073	57.5005	55.5498	0.0964062	0.978677
chr5	55201157	55201193	28151	.	+	chr5	55199589	55202082	chr5	55200600	55200999	2.98884	0	1.84094	9.86272	0.001762	0	0
chr5	102512866	102512952	28379	Lurap1l	+	chr5	102512046	102514061	chr5	102513000	102513799	2.6833	0.00583568	25.4238	11.6833	3.93241e-46	2.68121	2.12996	-0.219819	0.984688
chr5	124375616	124375776	28490	Leprot	+	chr5	124374806	124376835	chr5	124375000	124375999	149.026	131.502	205.871	0.648089	8.17997e-05	126.213	198.465	0.783878	0.0511763
chr5	128551139	128551292	28516	Plpp3	+	chr5	128550735	128554480	chr5	128553200	128553799	55.1006	1.79727	20.6462	3.52212	0.000257137	20.2377	7.30481	-1.38579	0.537494
chr5	128551374	128551388	28517	Plpp3	+	chr5	128550735	128554480	chr5	128553200	128553799	2.94169	0	3.05317	10.5914	0.000354993	0	0
chr5	148049289	148049386	28790	Trappc3	+	chr5	148049257	148050083	chr5	148049000	148049399	49.2446	117.009	215.008	0.880699	1.15037e-06	88.0748	86.6222	0.119466	0.967681
chr5	151983498	151983698	28854	Col16a1	+	chr5	151983574	151984240	chr5	151983200	151983799	3.79854	13.5351	29.3955	1.12316	0.0027865	14.6378	0.00683125	-10.4051	2.21712e-18
chr5	154156132	154156190	28890	Snhg12	+	chr5	154155590	154157646	chr5	154156000	154156399	11.564	17.238	40.8323	1.2474	0.000156793	19.3818	30.7847	0.817369	0.346786
chr5	160331630	160331750	29022	Hp1bp3	+	chr5	160330078	160332613	chr5	160331600	160331799	23.3734	29.9809	54.4224	0.860742	0.00226017	28.4385	26.5076	0.0349442	1
chr5	176685497	176685576	29220	LOC102547290	+	chr5	176684273	176686508	chr5	176685200	176685599	3.89186	3.66828	15.6438	2.09236	0.0275084	0.28514	0.345705	0.462876	1
chr5	79824355	79824455	29548	Lpar1	-	chr5	79821265	79825478	chr5	79825000	79825199	16.2898	21.8842	150.761	2.78657	2.11378e-36	48.0717	16.3987	-1.40719	0.000942746
chr5	94341627	94341740	29604	Frmd3	-	chr5	94340084	94342256	chr5	94341600	94341799	13.2064	0.00583568	2.77354	8.48971	0.00373243	0.852984	0
chr5	130127376	130127486	29733	Ttc4	-	chr5	130126796	130127738	chr5	130127200	130127599	16.6959	43.9127	72.1547	0.718007	0.0046941	27.7662	20.4715	-0.286307	0.889024
chr5	146452244	146452338	29934	Utp11	-	chr5	146451545	146452768	chr5	146452200	146452599	59.4179	80.8026	127.383	0.65991	0.000637936	66.2422	56.6072	-0.0916436	0.978677
chr5	151552256	151552328	29982	Ccdc28b	-	chr5	151551295	151552882	chr5	151552000	151552399	31.2288	10.7118	26.0754	1.28687	0.00600747	15.3218	14.0962	0.0256823	1
chr5	157507226	157507343	30143	Ncmap	-	chr5	157504511	157507924	chr5	157507200	157507599	1275.19	0	1.66557	9.72255	0.00238199	0.662191	0
chr5	158158880	158158942	30168	Rpl11	-	chr5	158157675	158159123	chr5	158158400	158159199	313.674	758.288	949.991	0.328276	0.0100945	677.915	666.326	0.123011	0.954559
chr5	169098438	169098503	30319	Tardbp	-	chr5	169097195	169099427	chr5	169098400	169098799	29.3625	35.5463	62.0714	0.808531	0.00239093	51.4375	41.2034	-0.18287	0.948158
chr5	176685296	176685431	30415	Atad3a	-	chr5	176684273	176686508	chr5	176685200	176685599	14.7812	34.2614	60.1626	0.815763	0.00149312	35.9225	32.1661	0.00650942	1
chr5	176697467	176697572	30433	Vwa1	-	chr5	176695372	176697988	chr5	176697400	176697799	206.077	40.695	507.771	3.64142	4.10748e-114	253.498	27.6783	-3.06186	3.25693e-23
chr6	36364212	36364326	30592	Eif2b4	+	chr6	36363149	36365285	chr6	36363800	36364399	15.6171	22.4795	37.313	0.733516	0.0181736	16.5378	14.0736	-0.0771695	0.995547
chr6	59204077	59204190	30739	Lamb1	+	chr6	59203481	59206561	chr6	59204000	59204199	4.86141	4.12554	31.8004	2.94448	8.16044e-07	31.6017	10.7503	-1.41102	0.00637967
chr6	65423645	65423653	30805	Sostdc1	+	chr6	65422674	65427551	chr6	65423600	65423799	2.6187	0	2.00585	9.9814	0.00159048	0	0
chr6	65423672	65423743	30806	Sostdc1	+	chr6	65422674	65427551	chr6	65423600	65423799	192.495	0.999454	394.528	8.62513	1.18729e-14	12.6602	0	-11.8397	2.47098e-15
chr6	65427377	65427458	30810	Sostdc1	+	chr6	65422674	65427551	chr6	65423600	65423799	15.6993	0	2.49386	10.3057	0.000989671	0	0
chr6	68062047	68062102	30832	Etv1	+	chr6	68060080	68064078	chr6	68060400	68060799	6.0216	0.0167657	1.93032	6.67296	0.00878174	0	0
chr6	68143009	68143125	30834	Etv1	+	chr6	68143147	68143335	chr6	68142800	68143199	25.1196	0.0115745	17.146	10.3126	1.23616e-25	0	0
chr6	82453583	82453638	30862	Nubpl	+	chr6	82453243	82454327	chr6	82453600	82453799	10.363	4.22445	12.0723	1.52006	0.0465303	6.48259	5.02793	-0.191149	0.978677
chr6	107702778	107702819	30963	Rhoj	+	chr6	107702221	107705910	chr6	107702000	107703199	33.7756	7.83803	45.0175	2.51942	2.26941e-08	5.29773	6.03072	0.330539	0.96482
chr6	108843800	108843803	30988	Hspa2	+	chr6	108842411	108846820	chr6	108843800	108843999	86.9285	18.218	53.3597	1.55245	3.51289e-08	0	0
chr6	109023370	109023446	31003	Plekhg3	+	chr6	109022612	109024305	chr6	109023000	109023399	7.69329	1.74146	10.3318	2.57048	0.00948099	2.76351	0.00683125	-8.00294	0.0115311
chr6	109278356	109278445	31009	Fntb	+	chr6	109278091	109279695	chr6	109278200	109278799	26.9607	16.8766	121.11	2.84538	8.78896e-36	18.5982	8.86483	-0.965295	0.537494
chr6	109693229	109693230	31016	Fut8	+	chr6	109691790	109695191	chr6	109692200	109692399	2.84995	0	1.41149	9.47127	0.00457517	0	0.0751437
chr6	139031592	139031688	31231	Vrk1	+	chr6	139030931	139032611	chr6	139031400	139031599	9.08502	10.1323	25.5599	1.34043	0.0447992	25.448	18.3006	-0.317469	0.900848
chr6	146947870	146947968	31339	Crip2	+	chr6	146947183	146950810	chr6	146949200	146949399	535.566	206.246	451.277	1.13289	5.0791e-15	609.639	659.702	0.240089	0.851505
chr6	146959527	146959677	31348	Crip1	+	chr6	146959090	146964476	chr6	146962000	146963399	1093.04	672.329	2033.72	1.59969	3.72782e-57	0.0129609	0
chr6	146963688	146963830	31352	4930427A07Rik	+	chr6	146959090	146964476	chr6	146962000	146963399	8.59783	12.2243	32.5151	1.41237	0.000134038	35.8558	26.7818	-0.276766	0.903466
chr6	53084210	53084316	31595	Id2	-	chr6	53082544	53087653	chr6	53086000	53086599	2.57429	0.663077	6.8894	3.37721	0.00862373	0	0.521773	7.38253	0.412477
chr6	53086234	53086244	31596	Id2	-	chr6	53082544	53087653	chr6	53086000	53086599	15.7663	62.1306	571.366	3.20203	1.87145e-123	24.1731	65.7357	1.58792	0.000203331
chr6	59595709	59595806	31613	Bcap29	-	chr6	59595314	59596346	chr6	59595600	59595999	20.9522	31.9263	61.0143	0.936374	0.000231927	31.2386	36.3932	0.379692	0.794673
chr6	60360784	60360818	31647	Ywhaq	-	chr6	60359324	60362123	chr6	60361400	60361799	18.4176	8.78745	22.7123	1.37083	0.00135527	4.30342	3.68447	-0.100604	0.997137
chr6	65261774	65261860	31666	Bzw2	-	chr6	65260237	65263324	chr6	65261600	65262399	7.86783	45.4774	174.682	1.94442	4.14325e-18	118.905	61.3617	-0.83541	0.129237
chr6	111421738	111421906	31826	Atp6v1d	-	chr6	111420881	111423704	chr6	111422000	111422199	121.669	189.179	240.961	0.351949	0.0276764	127.511	106.454	-0.104158	0.968016
chr6	116252519	116252623	31857	Fos	-	chr6	116250080	116254680	chr6	116254200	116254399	3.98536	73.6094	128.897	0.811576	3.47346e-05	118.287	201.446	0.923883	0.0497659
chr6	118083329	118083523	31893	Acot2	-	chr6	118082398	118084014	chr6	118083000	118083199	3.10124	2.12914	8.51657	2.00584	0.0354572	1.41693	1.10875	-0.1117	0.996517
chr6	120577967	120578025	31917	Vipas39	-	chr6	120577285	120579746	chr6	120577800	120578599	11.1539	23.1279	42.9598	0.894098	0.0154495	16.1887	14.6372	0.0180569	1
chr6	135531316	135531479	31977	Lgmn	-	chr6	135529287	135531852	chr6	135531200	135531599	29.5015	66.3984	156.653	1.23793	3.49598e-09	30.5392	77.4133	1.47841	0.00177554
chr7	12341165	12341330	32272	Uqcr11	+	chr7	12340551	12342204	chr7	12341200	12341399	477.812	582.959	713.033	0.292721	0.043581	766.625	699.039	0.00939182	1
chr7	26387096	26387250	32339	Appl2	+	chr7	26386627	26388316	chr7	26386800	26387399	14.9876	22.8895	63.9797	1.48626	5.93031e-09	17.4301	10.4407	-0.592404	0.737658
chr7	41506384	41506391	32468	Dusp6	+	chr7	41504293	41509936	chr7	41508600	41509199	3.11173	6.54037	88.5427	3.7658	2.13838e-32	60.5289	33.1409	-0.751548	0.358686
chr7	54272067	54272239	32494	Phlda1	+	chr7	54271570	54274773	chr7	54272400	54273199	21.6057	105.651	292.206	1.46957	2.49011e-20	142.981	202.407	0.632572	0.42673
chr7	70533370	70533470	32548	A730063M14Rik	+	chr7	70532243	70534126	chr7	70532600	70532799	5.51544	2.88492	11.2291	1.96042	0.011798	5.14978	3.51368	-0.425058	0.940545
chr7	78244461	78244568	32645	Slc25a32	+	chr7	78243375	78245264	chr7	78244200	78244999	3.63395	4.10891	24.6093	2.59005	0.00319518	3.63849	8.48368	1.38888	0.26774
chr7	95432265	95432360	32664	Deptor	+	chr7	95431970	95434618	chr7	95432000	95432599	6.385	31.5414	129.164	2.03877	1.06936e-18	109.955	14.4866	-2.73836	1.11363e-10
chr7	120374343	120374453	32839	Polr2f	+	chr7	120373583	120375039	chr7	120374200	120374599	105.326	175.922	228.704	0.381541	0.0275084	381.065	225.965	-0.615882	0.0827569
chr7	120397970	120398133	32842	Gm10863	+	chr7	120392128	120397289	chr7	120394200	120394599	54.593	112.338	235.587	1.07172	3.28869e-09	50.6708	0.0190945	-10.9614	1.47127e-55
chr7	122148975	122149101	32909	Adsl	+	chr7	122148290	122149972	chr7	122148600	122148999	14.7791	43.0369	65.0513	0.599998	0.0220348	42.7558	51.9237	0.423437	0.670289
chr7	140713127	140713195	33111	Nr4a1	+	chr7	140712322	140717846	chr7	140712400	140712799	39.2628	13.1405	119.036	3.18013	7.61215e-48	25.8488	5.15382	-2.22568	0.00308934
chr7	140718023	140718154	33112	Nr4a1	+	chr7	140712322	140717846	chr7	140712400	140712799	28.1095	12.1681	84.0838	2.78897	2.60396e-20	16.6557	0.0527892	-8.0736	2.458e-17
chr7	140718805	140718810	33113	Nr4a1	+	chr7	140712322	140717846	chr7	140712400	140712799	2.30597	0	7.96942	11.9708	1.37684e-10	0	0
chr7	141476168	141476198	33120	Eif4b	+	chr7	141475472	141477113	chr7	141476200	141476399	13.6964	29.7855	60.7197	1.03088	8.11448e-05	71.4577	65.1867	0.0140247	1
chr7	141870137	141870171	33167	Pcbp2	+	chr7	141870097	141871229	chr7	141869600	141870599	2.62307	13.5288	29.0082	1.10666	0.0166903	17.3477	20.2744	0.361538	0.874055
chr7	142647328	142647414	33188	Hnrnpa1	+	chr7	142646365	142648427	chr7	142647800	142647999	15.9199	104.441	228.735	1.13218	1.46061e-13	242.201	197.472	-0.140628	0.946823
chr7	3027263	3027294	33249	Rps26	-	chr7	3026342	3027528	chr7	3027000	3027399	251.461	1172.73	1615.95	0.465475	3.9654e-05	1486.38	1313.55	-0.030039	0.999642
chr7	11892557	11892628	33343	Sppl2b	-	chr7	11890576	11893557	chr7	11890000	11890599	25.6037	79.291	112.984	0.512479	0.0138862	59.8025	28.3726	-0.944105	0.0347273
chr7	11922178	11922221	33347	Oaz1	-	chr7	11920409	11923119	chr7	11921000	11921399	3.71388	5.03619	14.1192	1.49053	0.0280052	11.6742	10.3521	-0.0626818	0.999642
chr7	11922264	11922333	33348	Oaz1	-	chr7	11920409	11923119	chr7	11921000	11921399	523.224	2235.87	2680.27	0.264255	0.0287492	3514.89	3215.12	0.0132739	1
chr7	12453348	12453406	33369	Rps15	-	chr7	12451853	12453894	chr7	12453000	12453399	363.684	1073.58	1283.96	0.259593	0.0477398	1980.45	1686.95	-0.0843975	0.970765
chr7	12600006	12600147	33386	Atp5f1d	-	chr7	12600762	12601467	chr7	12600800	12600999	211.048	638.307	872.4	0.452602	0.0010739	1215.56	1100.63	4.87237e-05	1
chr7	12963817	12963904	33408	Palm	-	chr7	12962248	12964583	chr7	12963800	12964199	10.0757	16.9262	43.2237	1.35386	1.36819e-06	40.8891	60.4102	0.697435	0.222353
chr7	23744378	23744489	33511	Timp3	-	chr7	23740926	23744955	chr7	23744200	23744399	116.518	91.6107	679.658	2.89258	2.70311e-76	811.632	845.667	0.200685	0.873252
chr7	30085644	30085649	33587	Ano4	-	chr7	30083086	30085823	chr7	30085600	30086399	2.9966	0.00509432	8.71464	10.1638	6.32135e-11	0	0
chr7	30085682	30085687	33588	Ano4	-	chr7	30083086	30085823	chr7	30085600	30086399	3.86815	0.00509432	3.84141	9.00189	0.000145998	0.293871	0
chr7	30085745	30085747	33589	Ano4	-	chr7	30083086	30085823	chr7	30085600	30086399	2.60538	0	5.11251	11.332	3.92255e-06	0	0
chr7	30085760	30085836	33590	Ano4	-	chr7	30083086	30085823	chr7	30085600	30086399	32.5033	0.463901	22.9729	5.62973	0.00025641	0	0.0142501
chr7	30094468	30094565	33591	Ano4	-	chr7	30092731	30095046	chr7	30094000	30094799	8.46804	5.24667	81.9007	3.95895	8.9498e-17	21.3641	8.96035	-1.10735	0.142104
chr7	36562108	36562226	33619	Socs2	-	chr7	36559161	36563193	chr7	36562200	36562599	3.71528	12.8333	58.62	2.19558	4.71972e-14	8.94587	0.886425	-3.14026	0.149518
chr7	52384112	52384194	33668	Nav3	-	chr7	52383593	52384227	chr7	52384200	52384599	11.004	0	5.61709	11.4625	2.44375e-06	3.17925	0.00636965	-8.2328	0.00649749
chr7	98701786	98701879	33958	Fbxo32	-	chr7	98700561	98702923	chr7	98701800	98701999	4.03548	14.3076	59.481	2.05609	4.29901e-11	3.02223	1.29136	-1.12048	0.845667
chr7	121289811	121289910	34253	Rpl3	-	chr7	121290672	121293189	chr7	121292400	121292999	26.4837	20.992	36.4083	0.800442	0.0477944	19.9938	19.0906	0.065504	1
chr7	121290676	121290807	34254	Rpl3	-	chr7	121290672	121293189	chr7	121292400	121292999	19.9245	21.1941	37.0495	0.810195	0.0185627	38.3976	30.6011	-0.183385	0.948158
chr7	121292448	121292470	34256	Rpl3	-	chr7	121290672	121293189	chr7	121292400	121292999	325.678	1316.56	1770.6	0.431246	0.000488951	1375.75	1176.64	-0.0773758	0.978111
chr7	122902144	122902242	34287	Chadl	-	chr7	122901564	122902247	chr7	122902000	122902399	27.6802	3.4629	15.5323	2.16421	0.0325818	23.794	0	-12.7597	1.68047e-32
chr7	141607646	141607728	34492	.	-	chr7	141607595	141609359	chr7	141608600	141608999	9.65003	22.3162	43.3701	0.959232	0.00348875	16.5823	8.90594	-0.759736	0.635179
chr8	12247843	12247873	34546	Mtmr2	+	chr8	12247823	12249288	chr8	12247400	12247999	2.37493	14.1325	30.8366	1.1245	0.00718125	1.36435	0	-8.6491	0.0293825
chr8	39849413	39849608	34704	Hepacam	+	chr8	39849382	39851397	chr8	39849200	39850399	72.957	28.5153	56.4853	0.987878	0.00114628	22.5994	0.497487	-5.41161	1.27964e-05
chr8	47284600	47284606	34756	H2afx	+	chr8	47284374	47286716	chr8	47285000	47285199	4.53291	36.9817	57.8619	0.6516	0.0341559	29.3862	23.9024	-0.144238	0.9755
chr8	47346250	47346352	34764	Rps25	+	chr8	47345238	47347128	chr8	47346200	47346599	430.808	765.692	1020.05	0.416803	0.00122571	539.38	612.041	0.327533	0.607326
chr8	48303000	48303073	34780	Fxyd6	+	chr8	48302438	48305367	chr8	48302800	48303199	401.149	3.73488	44.0444	3.55966	1.40744e-24	1.99188	0.140118	-3.73313	0.42673
chr8	53775855	53775863	34831	Cryab	+	chr8	53773499	53778021	chr8	53775600	53775999	240.889	0.725461	13.3661	4.20778	0.0123217	39.4873	18.2577	-0.995277	0.13317
chr8	57446570	57446611	34862	Gldn	+	chr8	57446323	57448058	chr8	57446600	57446999	12.1997	3.88851	17.2709	2.15548	0.0051231	19.1715	1.69922	-3.40267	0.000251854
chr8	57446724	57446727	34863	Gldn	+	chr8	57446323	57448058	chr8	57446600	57446999	33.9441	62.7774	174.798	1.47991	1.0347e-22	67.8645	15.859	-1.99179	0.00564196
chr8	77075374	77075378	35094	Rps27l	+	chr8	77074984	77076812	chr8	77075200	77075999	14.8501	5.73467	20.3279	1.8281	0.00154407	4.73455	0.00712506	-8.76569	0.0003165
chr8	77075601	77075662	35095	Rps27l	+	chr8	77074984	77076812	chr8	77075200	77075999	121.865	363.459	598.068	0.720918	2.18895e-09	507.311	345.075	-0.390478	0.544678
chr8	114259805	114259895	35263	Twf2	+	chr8	114259317	114261922	chr8	114259400	114259599	9.6044	19.7933	34.5527	0.807073	0.0422875	32.0335	19.3208	-0.583479	0.589741
chr8	114495403	114495499	35266	Rpl29	+	chr8	114494786	114496341	chr8	114495200	114495599	378.74	966.032	1360.56	0.496584	0.0001418	1045.2	891.935	-0.088114	0.970765
chr8	115680320	115680324	35292	.	+	chr8	115678614	115679431	chr8	115678400	115678799	3.3792	0	1.22705	9.28852	0.00591056	0	0
chr8	117561581	117561671	35428	Smarcc1	+	chr8	117560950	117562833	chr8	117561400	117561599	3.44592	41.2306	72.0489	0.807096	0.00126154	16.9774	20.8589	0.448814	0.801863
chr8	127234576	127234705	35520	Acaa1a	+	chr8	127231385	127235683	chr8	127232800	127233799	7.34656	11.5289	27.7327	1.27328	0.00337633	3.58168	4.86958	0.59713	0.934795
chr8	128356684	128356864	35542	Eif1b	+	chr8	128356038	128358358	chr8	128356400	128356799	109.289	135.644	272.245	1.00691	2.54359e-07	39.7868	35.3254	-0.0269495	1
chr8	21887738	21887873	35682	Col5a3	-	chr8	21885212	21888156	chr8	21885200	21885399	316.875	105.478	673.67	2.67688	1.11215e-87	302.159	170.599	-0.677749	0.115377
chr8	28227626	28227685	35764	Jam3	-	chr8	28225869	28227851	chr8	28226000	28226599	44.2947	44.6215	140.836	1.65809	1.30797e-16	88.1723	21.9047	-1.84154	5.43669e-06
chr8	45010423	45010547	35845	Sc5d	-	chr8	45009387	45011039	chr8	45010400	45010799	178.102	49.8649	103.555	1.05637	5.38751e-07	50.4002	26.1157	-0.821361	0.138458
chr8	77047445	77047546	36257	Rab8b	-	chr8	77046255	77048218	chr8	77047200	77048199	79.4177	82.5548	119.969	0.539599	0.00832994	112.118	72.5011	-0.482148	0.361533
chr8	85388731	85388840	36378	Eef1a1	-	chr8	85389729	85392183	chr8	85391000	85391799	131.505	118.754	213.693	0.851752	3.42678e-08	113.69	94.8538	-0.117618	0.96047
chr8	85389160	85389167	36381	Eef1a1	-	chr8	85389729	85392183	chr8	85391000	85391799	6.17981	5.17951	16.3545	1.66012	0.00342165	9.18467	7.53432	-0.158298	0.98246
chr8	85389320	85389371	36386	Eef1a1	-	chr8	85389729	85392183	chr8	85391000	85391799	34.9021	47.0523	75.5446	0.685547	0.00115677	29.5123	30.1869	0.180799	0.96047
chr8	85389700	85389777	36388	Eef1a1	-	chr8	85389729	85392183	chr8	85391000	85391799	21.7195	35.9673	66.4248	0.887231	0.000120264	39.5807	30.8793	-0.204917	0.940387
chr8	86757413	86757547	36402	Cox7a2	-	chr8	86756672	86758363	chr8	86757400	86757799	467.615	697.607	1007.34	0.53221	1.49543e-06	438.843	394.485	-0.0100954	1
chr8	86992219	86992347	36431	.	-	chr8	86990362	86992471	chr8	86992200	86992799	75.7244	0	11.3849	12.4926	3.26559e-19	9.45571	0.00635525	-9.75674	6.10699e-10
chr8	108836136	108836169	36541	Pccb	-	chr8	108835072	108836497	chr8	108836000	108836399	13.4339	20.9805	43.0248	1.03813	8.17979e-05	25.133	17.1647	-0.433514	0.831636
chr8	114504003	114504123	36597	Acy1	-	chr8	114503073	114505105	chr8	114504400	114505199	59.8111	53.9961	176.6	1.71297	3.08946e-20	44.0099	40.8915	0.0320995	1
chr8	115717001	115717025	36664	Sema3b	-	chr8	115715052	115721115	chr8	115716400	115716599	109.68	367.707	722.091	0.975435	7.56098e-18	144.691	38.2164	-1.75837	0.000718688
chr8	115718522	115718577	36669	Sema3b	-	chr8	115715052	115721115	chr8	115716400	115716599	10.0139	2.25103	22.9559	3.34901	0.0279639	2.00783	0.841568	-1.06315	0.909293
chr8	116119075	116119188	36713	Inka1	-	chr8	116116058	116119769	chr8	116118400	116118799	40.6049	43.528	168.501	1.95792	3.83705e-16	58.2389	2.19001	-4.6336	3.7136e-13
chr8	116993443	116993514	36771	.	-	chr8	116992452	116993931	chr8	116993000	116993199	5.99094	7.72726	28.3053	1.87546	3.86021e-07	10.4973	5.95268	-0.695089	0.693583
chr9	13474240	13474262	36990	Nfya	+	chr9	13472928	13475640	chr9	13473600	13474799	4.4391	4.23263	13.9781	1.72465	0.00469137	10.6231	4.36953	-1.10095	0.391244
chr9	29762488	29762666	37105	Lmbrd1	+	chr9	29761975	29763814	chr9	29762200	29762799	20.1997	27.9237	87.9805	1.65718	2.03475e-14	28.4116	18.6837	-0.450564	0.761886
chr9	36862674	36862758	37119	Kcnh8	+	chr9	36861262	36864836	chr9	36862400	36862999	20.1274	0	6.23471	11.6139	2.85482e-07	7.45844	0.00635525	-9.41648	4.45606e-07
chr9	69762600	69762602	37376	Eef1b2	+	chr9	69761126	69763332	chr9	69762200	69762799	2.76894	22.8885	59.193	1.37648	1.22522e-07	40.3743	45.5569	0.320818	0.833993
chr9	79774884	79774938	37416	Rpl37a	+	chr9	79774351	79776031	chr9	79774800	79774999	662.21	1726.83	2114.87	0.295058	0.0133166	1537.68	1498.75	0.120359	0.96047
chr9	84301739	84301902	37473	Utp14b	+	chr9	84301111	84303514	chr9	84301600	84301999	3.10416	29.1537	67.3174	1.20993	0.000602832	3.43504	1.02512	-1.60351	0.680431
chr9	93276372	93276438	37543	Ptma	+	chr9	93271371	93276157	chr9	93271600	93271999	18.57	28.0753	45.201	0.69084	0.0123324	20.3617	20.2072	0.149952	0.978677
chr9	100313386	100313444	37641	Farp2	+	chr9	100312575	100315054	chr9	100313000	100313399	12.4559	4.46824	14.5826	1.70931	0.00521964	8.21285	2.24324	-1.73547	0.16481
chr9	15749843	15749878	37798	Dnph1	-	chr9	15749329	15750191	chr9	15749600	15749999	23.0415	31.9274	66.3072	1.05752	7.7652e-06	134.455	75.092	-0.695013	0.17214
chr9	100277685	100277700	38367	Hdlbp	-	chr9	100276495	100279075	chr9	100277000	100277399	14.0086	14.6592	41.0399	1.48944	2.98775e-07	48.441	41.4927	-0.0575271	0.995277
chrX	43930864	43930895	38745	Sat1	+	chrX	43930466	43933669	chrX	43930600	43931199	336.491	33.8629	283.59	3.06776	7.73312e-62	140.526	92.7207	-0.429724	0.528688
chrX	53236227	53236368	38777	Dmd	+	chrX	53236161	53238929	chrX	53235800	53236399	9.10898	0.00648022	17.3092	11.1227	1.2102e-27	0.311061	0
chrX	115883145	115883341	39093	Gpd1	+	chrX	115882673	115884115	chrX	115882800	115883399	224.743	284.053	383.713	0.435501	0.00124356	479.311	346.267	-0.322532	0.5986
chrX	23923026	23923158	39320	Shroom2	-	chrX	23921564	23923605	chrX	23923200	23923399	14.188	2.15017	29.6326	3.78081	0.0120741	1.54276	0	-8.79825	0.0270571
chrX	115088135	115088273	39592	Dhh	-	chrX	115083662	115088509	chrX	115084800	115085199	49.3629	11.9961	91.2106	2.92859	4.43208e-42	30.1107	0.292989	-6.59338	2.30597e-07

## Sheet: TSS- Primary SC cAMP Decreased
Supplementary Table 1. Coordinates and supporting information for SOX10-associated transcription start sites (TSSs) in each model. First tab: All 4,993 TSSs associated with SOX10 and H3K4me3 ChIP-Seq peaks in sciatic nerve. Second tab: 465 TSSs that increased in expression upon cAMP treatment in primary Schwann cells. Third tab: 401 TSSs that decreased in expression upon cAMP treatment in primary…
TSS Chr	TSS Start	TSS End	TSS id	Gene Name	TSS Strand	H3K4me3_Chip Chr	H3K4me3_Chip Start	H3K4me3_Chip End	SOX10_Chip Chr	SOX10_Chip Start	SOX10_Chip End	Average Sciatic Nerve RPM	Average Primary SC Control RPM	Average Primary SC cAMP RPM	Primary SC cAMP vs Control log2FC	Primary SC cAMP vs Control FDR-corrected P-value	Average Parental S16 RPM	Average ΔSOX10 S16 RPM	S16 ΔSOX10 vs Parental log2FC	S16 ΔSOX10 vs Parental FDR-corrected P-value
chr1	14515616	14515624	31	Cited2	+	chr1	14513925	14517832	chr1	14514600	14514999	7.69784	468.185	19.9593	-4.54593	5.07784e-79	76.7657	573.767	3.03295	7.82974e-24
chr1	58133064	58133134	323	LOC100125364	+	chr1	58132573	58134205	chr1	58132800	58133199	15.3664	52.6344	36.4716	-0.52666	0.0472948	38.2781	34.4696	-0.00831141	1
chr1	61883848	61883980	336	Ppp2r1a	+	chr1	61882835	61885200	chr1	61883400	61883599	14.9952	130.147	86.4254	-0.588799	0.000720618	65.7688	68.8278	0.193045	0.934795
chr1	80065755	80065830	424	Gng8	+	chr1	80064698	80066984	chr1	80066000	80066399	21.7367	18.7853	4.84503	-1.96053	0.030359	24.2628	18.2943	-0.254134	0.934795
chr1	85497990	85498048	503	Sertad3	+	chr1	85496871	85499853	chr1	85497800	85497999	8.45535	26.1358	8.67397	-1.58132	0.00417618	10.7079	19.8954	1.04645	0.206593
chr1	86595416	86595418	589	Zfp36	+	chr1	86591830	86599336	chr1	86595200	86595599	4.62545	19.2823	3.72798	-2.36897	1.58176e-05	18.5467	24.9145	0.557517	0.722589
chr1	90162783	90162920	668	Hspb6	+	chr1	90161190	90163380	chr1	90161200	90161599	9.6104	8.43304	0.335898	-4.62256	0.0203516	7.2667	105.305	3.97959	2.79089e-22
chr1	90646928	90646942	679	Lgi4	+	chr1	90646323	90649230	chr1	90646400	90646799	32.372	9.30936	2.90233	-1.67639	0.0335885	14.8692	0.00635525	-10.417	7.43831e-19
chr1	102056810	102056894	738	Irf3	+	chr1	102055733	102058300	chr1	102056400	102056799	10.469	65.8623	44.7767	-0.554856	0.0184123	24.7277	29.0991	0.385429	0.789563
chr1	117746252	117746286	849	Ube3a	+	chr1	117745555	117747746	chr1	117746200	117746399	4.22036	34.936	19.9879	-0.802084	0.0399288	18.4365	13.9822	-0.263852	0.929606
chr1	163647626	163647681	1036	Ccdc90b	+	chr1	163647204	163648816	chr1	163647400	163648199	3.63491	3.27229	0	-10.6897	0.000209709	0.0113027	0.336144	4.70003	0.787942
chr1	164164100	164164244	1043	Fam181b	+	chr1	164163765	164166951	chr1	164164200	164164399	7.4677	96.3633	39.4822	-1.28252	3.82118e-09	27.2782	1.31749	-4.22696	0.0187617
chr1	205389703	205389823	1359	Cdipt	+	chr1	205388922	205391802	chr1	205389200	205389799	34.2929	76.0661	49.1554	-0.626694	0.0320339	119.079	109.074	0.0171027	1
chr1	206435542	206435569	1380	Fus	+	chr1	206434641	206437151	chr1	206435000	206435799	26.2454	130.86	80.8554	-0.694621	0.000681163	114.913	102.729	-0.0156074	1
chr1	206989256	206989259	1391	Bag3	+	chr1	206988542	206990475	chr1	206988800	206989199	2.16035	10.1472	0.821524	-3.61716	0.0210085	5.68761	20.7292	2.01031	0.00142746
chr1	223099277	223099360	1540	Cd81	+	chr1	223098945	223102510	chr1	223099200	223099399	959.312	2462.62	1437.02	-0.775035	4.11131e-14	995.93	0.546956	-10.6719	7.21121e-222
chr1	227799080	227799192	1637	Cfl1	+	chr1	227796342	227800766	chr1	227796600	227797199	731.21	5628.93	2624.11	-1.0984	3.8578e-29	3274.52	3304.75	0.148877	0.93065
chr1	228345141	228345178	1669	Syvn1	+	chr1	228344097	228346265	chr1	228345000	228345399	4.04383	13.8065	4.2617	-1.69388	0.0339634	5.79173	6.14248	0.222513	0.983911
chr1	229158747	229158832	1696	Trmt112	+	chr1	229156690	229159841	chr1	229158200	229158599	123.25	315.358	244.965	-0.362498	0.0207409	208.405	243.414	0.367596	0.546708
chr1	33392230	33392312	2469	Brd9	-	chr1	33391208	33393141	chr1	33392200	33392399	40.2636	42.2907	26.531	-0.668218	0.0331855	20.7589	25.4292	0.45099	0.769279
chr1	63167354	63167403	2583	Ndufa3	-	chr1	63166393	63167491	chr1	63167200	63167599	187.583	268.703	187.489	-0.515742	0.00509281	196.597	190.885	0.107641	0.978677
chr1	79130532	79130591	2650	Ehd2	-	chr1	79127105	79130846	chr1	79130400	79130599	33.4217	35.0336	18.7842	-0.893929	0.0234675	76.8016	162.335	1.22181	0.000120024
chr1	83098991	83099126	2748	Rabac1	-	chr1	83097899	83099210	chr1	83098800	83099199	451.875	450.856	353.763	-0.347515	0.00942923	371.288	424.732	0.327611	0.75319
chr1	86583354	86583403	2818	Paf1	-	chr1	86582359	86584460	chr1	86583200	86583399	15.299	63.8769	40.7315	-0.645482	0.0162922	51.586	42.3426	-0.139531	0.96047
chr1	88327850	88327980	2844	Actn4	-	chr1	88324968	88328538	chr1	88327200	88328399	14.7832	147.443	66.7784	-1.14035	3.4633e-13	242.368	244.227	0.150529	0.945754
chr1	88372140	88372287	2845	2200002D01Rik	-	chr1	88370418	88372607	chr1	88371600	88372199	136.572	135.485	38.6382	-1.80955	1.57534e-20	223.445	462.455	1.21168	0.00200831
chr1	89298820	89298998	2862	Psmd8	-	chr1	89298099	89299463	chr1	89298800	89298999	56.1436	253.528	189.437	-0.419267	0.00674741	201.754	355.937	0.958162	0.00242166
chr1	90642452	90642474	2905	Fxyd1	-	chr1	90638638	90643699	chr1	90643400	90643799	660.303	30.3536	0.0108336	-11.3207	9.34856e-54	4.2018	2.07725	-0.957028	0.920046
chr1	102982839	102983031	3082	Emp3	-	chr1	102980852	102983334	chr1	102982200	102982599	169.261	1197.92	901.481	-0.407657	0.000563604	1436.31	1410.37	0.104012	0.968016
chr1	135895453	135895484	3185	Chd2	-	chr1	135890350	135895735	chr1	135895000	135895199	18.6118	18.7365	7.05131	-1.41268	0.0128599	3.43745	7.21305	1.20619	0.469019
chr1	143138303	143138403	3242	Furin	-	chr1	143134539	143137720	chr1	143134800	143134999	4.25725	5.49995	0.0226234	-7.76725	3.13761e-05	0.790614	2.82209	1.92419	0.789563
chr1	152147519	152147583	3316	Atp6ap1	-	chr1	152146182	152148227	chr1	152147200	152147999	77.5413	255.293	176.882	-0.529246	0.00325274	114.143	128.286	0.299656	0.777278
chr1	170506533	170506541	3436	Serpinh1	-	chr1	170506582	170511435	chr1	170510800	170510999	5.56972	44.7384	20.9583	-1.0939	0.00186926	48.482	48.8388	0.159832	0.96047
chr1	170510761	170510821	3438	Serpinh1	-	chr1	170506582	170511435	chr1	170510800	170510999	97.8841	1068.35	433.446	-1.29899	2.34307e-18	1321.42	1554.27	0.377312	0.479307
chr1	171052270	171052387	3454	Spcs2	-	chr1	171051269	171052971	chr1	171052200	171052399	109.569	375.96	171.023	-1.13331	1.6258e-18	302.001	297.073	0.125038	0.958745
chr1	177325013	177325074	3540	Cavin3	-	chr1	177322922	177325784	chr1	177324800	177325199	117.036	174.848	106.375	-0.713451	0.000202823	231.618	264.789	0.344614	0.824802
chr1	177416710	177416765	3544	Apbb1	-	chr1	177415737	177417392	chr1	177416800	177417199	15.2257	33.6543	14.3056	-1.23072	9.34134e-05	32.4279	38.2187	0.371321	0.770062
chr1	182880311	182880356	3631	Eif4g2	-	chr1	182878499	182881214	chr1	182879400	182880599	25.421	261.108	199.587	-0.385697	0.00737265	170.188	266.946	0.789221	0.022403
chr1	192536655	192536741	3674	RGD1311703	-	chr1	192535738	192537185	chr1	192536400	192536999	104.536	282.564	219.985	-0.359183	0.0189249	241.134	241.961	0.148269	0.940545
chr1	205441619	205441735	3804	Kif22	-	chr1	205438597	205441626	chr1	205441000	205441199	3.11602	132.594	20.5976	-2.68221	9.82392e-38	12.701	10.9401	-0.057712	0.999642
chr1	216673114	216673201	3884	9430038I01Rik	-	chr1	216672525	216674142	chr1	216672600	216672999	8.61358	22.8125	4.62385	-2.28307	0.00988628	13.5698	11.9208	-0.0510115	0.999667
chr1	221081283	221081348	3923	Rnh1	-	chr1	221080411	221082121	chr1	221080800	221081799	28.5089	192.774	133.645	-0.526534	0.0016742	132.723	141.832	0.227827	0.852971
chr1	226164196	226164240	4014	Gstp1	-	chr1	226163248	226165393	chr1	226164800	226164999	12.1263	23.7858	10.7255	-1.14455	0.01037	13.2721	8.15421	-0.532454	0.801863
chr1	226164701	226164866	4015	Gstp1	-	chr1	226163248	226165393	chr1	226164800	226164999	506.976	1390.29	838.58	-0.726344	1.41927e-11	881.586	670.041	-0.243606	0.824802
chr1	227595285	227595371	4057	Sf3b2	-	chr1	227594432	227595940	chr1	227595200	227595399	123.659	334.13	249.398	-0.42004	0.0051231	376.95	315.983	-0.11134	0.96047
chr1	228017340	228017382	4079	Ehbp1l1	-	chr1	228014963	228020750	chr1	228018600	228018799	2.8551	34.4975	2.26725	-3.92862	2.14415e-06	9.13006	13.9258	0.735814	0.608152
chr1	228020274	228020444	4080	Fam89b	-	chr1	228014963	228020750	chr1	228018600	228018799	18.0534	213.881	157.41	-0.439681	0.00378539	26.6334	43.7445	0.865896	0.33936
chr1	228091165	228091206	4153	Malat1	-	chr1	228084496	228092123	chr1	228091000	228091399	13427.8	5139.73	3585.17	-0.51821	0.00186926	987.322	2033.6	1.20458	0.00109475
chr1	229450500	229450533	4271	Otub1	-	chr1	229449433	229451104	chr1	229450400	229450799	100.022	249.375	194.073	-0.359004	0.0236058	208.615	211.199	0.170602	0.911477
chr1	229721309	229721319	4296	Rtn3	-	chr1	229719751	229722163	chr1	229721200	229721599	6.94238	34.3796	13.3326	-1.35873	0.0166409	7.86341	11.278	0.648662	0.740353
chr10	12817651	12817738	4964	Hcfc1r1	+	chr10	12817005	12821235	chr10	12817200	12817799	170.406	382.196	262.657	-0.537192	0.00186926	190.03	126.462	-0.422739	0.542775
chr10	30966931	30967022	5168	Adam19	+	chr10	30966559	30969542	chr10	30966800	30967799	15.05	22.4958	8.15917	-1.46531	0.00633136	5.32937	9.66137	0.970296	0.643605
chr10	37195705	37195866	5245	Cdkn2aipnl	+	chr10	37195377	37196641	chr10	37195400	37195799	3.33394	69.1738	18.0553	-1.93449	2.31387e-11	18.8607	24.8448	0.557347	0.686504
chr10	37368003	37368121	5250	Skp1	+	chr10	37367215	37369289	chr10	37367600	37367999	445.908	971.774	785.982	-0.304806	0.0326433	930.387	645.563	-0.372658	0.479307
chr10	55418565	55418614	5526	Vamp2	+	chr10	55418105	55420067	chr10	55418600	55418999	18.7056	100.287	52.2452	-0.938523	1.72565e-06	13.4097	9.18447	-0.390678	0.920078
chr10	56350164	56350278	5567	Gabarap	+	chr10	56349789	56352872	chr10	56351600	56351999	16.2152	91.5536	51.9148	-0.814118	0.00122103	51.989	46.5873	-0.0149008	1
chr10	58601274	58601338	5611	Xaf1	+	chr10	58600832	58602340	chr10	58601200	58601399	5.85211	1.37871	0	-9.44507	0.00404756	5.68993	3.35973	-0.646608	0.881795
chr10	62011510	62011622	5645	Mir22hg	+	chr10	62009738	62013843	chr10	62011000	62011399	8.70206	65.6688	9.445	-2.79826	2.9409e-18	17.2809	19.0305	0.289612	0.933945
chr10	82563423	82563434	5934	Col1a1	+	chr10	82559992	82569685	chr10	82560400	82560799	103.213	857.315	427.241	-1.00416	2.12508e-14	2481.28	4137.85	0.898793	0.0151684
chr10	88284002	88284046	6141	Cnp	+	chr10	88283673	88290285	chr10	88284000	88285999	162.319	490.75	396.866	-0.304386	0.0394742	434.171	41.9505	-3.21537	1.27148e-37
chr10	88973149	88973226	6189	Vps25	+	chr10	88972557	88973793	chr10	88973000	88973399	74.6232	163.495	110.867	-0.559092	0.0145156	94.868	58.7679	-0.548242	0.301712
chr10	104117013	104117069	6401	Mif4gd	+	chr10	104116740	104118152	chr10	104117000	104117399	26.4763	36.3353	13.106	-1.47273	0.000148019	13.9325	15.5565	0.3017	0.941894
chr10	106451928	106451979	6459	Syngr2	+	chr10	106451508	106453651	chr10	106452600	106453199	25.5788	104.951	62.7402	-0.742014	0.000428356	104.842	97.4276	0.0455659	0.999642
chr10	12820956	12821002	6610	Tnfrsf12a	-	chr10	12817005	12821235	chr10	12817200	12817799	14.5683	585.408	150.586	-1.95712	2.1185e-58	572.736	859.045	0.733371	0.060174
chr10	13709975	13710075	6643	Traf7	-	chr10	13708664	13711602	chr10	13709800	13709999	6.04329	53.3256	26.3788	-1.00933	0.00156629	27.2	35.1918	0.511694	0.596739
chr10	56594188	56594295	7239	Rnasek	-	chr10	56591155	56595270	chr10	56592000	56592399	224.228	546.424	391.198	-0.479259	0.000590137	417.844	274.354	-0.459022	0.332152
chr10	57021292	57021353	7251	Pfn1	-	chr10	57018953	57023533	chr10	57021600	57021799	372.601	1616.56	1058.96	-0.608133	3.57217e-07	1301.16	1144.87	-0.0224305	1
chr10	57398533	57398567	7264	Derl2	-	chr10	57397744	57399947	chr10	57398800	57399199	30.964	57.1743	37.1623	-0.62023	0.0268833	60.4079	51.7857	-0.0700222	0.985824
chr10	81496403	81496514	7584	Nme1	-	chr10	81495654	81496954	chr10	81496400	81496799	116.031	546.915	323.357	-0.755021	6.92329e-08	572.236	497.478	-0.0500382	0.988573
chr10	82663744	82663817	7607	Pdk2	-	chr10	82662504	82664784	chr10	82664000	82664199	19.0624	60.5972	23.1931	-1.38045	2.66837e-06	11.6824	12.2163	0.215553	0.970765
chr10	83216622	83216639	7616	Ngfr	-	chr10	83214077	83216850	chr10	83216400	83216599	7.80794	2621.53	794.369	-1.72038	1.80374e-56	786.009	1.50695	-8.86737	6.7045e-73
chr10	86487050	86487128	7696	Nr1d1	-	chr10	86482868	86487685	chr10	86485800	86486199	3.85641	9.51574	2.59862	-1.8747	0.043581	0.155531	1.77508	3.63033	0.583954
chr10	88671450	88671623	7781	Cavin1	-	chr10	88664596	88672517	chr10	88671400	88672199	16.1296	23.266	10.7167	-1.11855	0.009611	41.388	50.3038	0.426252	0.657192
chr10	94733562	94733575	7938	Ddx5	-	chr10	94731341	94735398	chr10	94733200	94734799	19.4552	167.635	123.603	-0.435073	0.0285778	78.7906	79.1001	0.158394	0.945754
chr10	109341110	109341196	8291	P4hb	-	chr10	109339810	109342330	chr10	109341000	109341399	12.4189	63.7179	41.162	-0.626459	0.0498761	122.123	101.188	-0.136397	0.967681
chr10	109350607	109350699	8307	Arhgdia	-	chr10	109348748	109351205	chr10	109350400	109350799	246.111	656.578	500.539	-0.389831	0.00465437	661.079	529.166	-0.168977	0.88982
chr11	35415331	35415456	8419	Son	+	chr11	35413620	35416428	chr11	35414400	35414999	534.225	467.883	365.022	-0.356789	0.02506	169.436	154.71	0.0182199	1
chr11	74235833	74235912	8636	Rubcn	+	chr11	74235501	74237371	chr11	74235600	74235999	14.2571	38.0689	17.0294	-1.15615	0.00036951	9.40461	6.30629	-0.415247	0.898548
chr11	75034304	75034444	8648	Pak2	+	chr11	75034096	75035909	chr11	75034000	75034399	58.7116	165.247	119.32	-0.466515	0.0112838	83.9042	83.0748	0.130369	0.978111
chr11	76151913	76151990	8675	Acap2	+	chr11	76151520	76153568	chr11	76151600	76152199	5.96502	59.9609	21.2037	-1.49853	3.48074e-06	4.2039	4.90461	0.364084	0.974602
chr11	87460812	87460922	8734	Abcc5	+	chr11	87460335	87462853	chr11	87460400	87460999	27.3999	46.6077	24.6054	-0.923194	0.00461662	7.77469	12.3156	0.814191	0.650261
chr11	34714870	34715022	8938	Cfap298	-	chr11	34713782	34715678	chr11	34714800	34715399	29.0596	104.599	71.5203	-0.549242	0.0301029	80.9015	74.5592	0.0381975	1
chr11	38185959	38186020	8981	Pigp	-	chr11	38185069	38187464	chr11	38185400	38185599	89.077	55.8918	22.9989	-1.2788	4.90772e-07	29.0995	26.3431	-0.0127179	1
[truncated: 318 more rows]

## Sheet: TSS- S16 delSOX10 Decreased
Supplementary Table 1. Coordinates and supporting information for SOX10-associated transcription start sites (TSSs) in each model. First tab: All 4,993 TSSs associated with SOX10 and H3K4me3 ChIP-Seq peaks in sciatic nerve. Second tab: 465 TSSs that increased in expression upon cAMP treatment in primary Schwann cells. Third tab: 401 TSSs that decreased in expression upon cAMP treatment in primary…
[truncated: 266 more rows]

[truncated: 1 more sheets: TSS- S16 delSOX10 Increased]
