# Supplementary material for: SOX10-regulated promoter use defines isoform-specific gene expression in Schwann cells
Source: BMC Genomics. 2020 Aug 8;21:549. doi: 10.1186/s12864-020-06963-7 (PMC7430845; doi:10.1186/s12864-020-06963-7)
Supplement: Supplementary file 3 — Additional file 3: Supplementary Table 2. Genes that harbor SOX10-associated transcription start sites (TSSs) and are annotated with multiple isoforms in the human RefSeq database. First column: A list of all genes that harbor a SOX10-associated TSS (reside near SOX10 and H3K4me3 ChIP-Seq peaks) and are annotated with at least two unique transcript isoforms in human RefSeq. Second column: A list of all genes that harbor a SOX10-associated TSS and are annotated with at least two unique transcript isoforms in human RefSeq that also confer unique protein-coding sequences. Third column: A list of all genes that harbor a SOX10-dependent TSS (exhibited reduced expression upon loss of SOX10 in S16 cells) and are annotated with at least two unique transcript isoforms in human RefSeq. Fourth column: A list of all genes that harbor a SOX10-dependent TSS and are annotated with at least two unique transcript isoforms in human RefSeq that also confer unique protein-coding sequences. [file 12864_2020_6963_MOESM3_ESM.xlsx]

## Sheet: Sheet 1
Supplementary Table 2. Genes that harbor SOX10-associated transcription start sites (TSSs) and are annotated with multiple isoforms in the human RefSeq database. First column: A list of all genes that harbor a SOX10-associated TSS (reside near SOX10 and H3K4me3 ChIP-Seq peaks) and are annotated with at least two unique transcript isoforms in human RefSeq. Second column: A list of all genes that h…
Genes that harbor multiple TSSs in sciatic nerve where at least one of the TSSs is associated with SOX10 and H3K4me3 ChIP-Seq peaks	Genes that harbor multiple TSSs in sciatic nerve where at least one of the TSSs is associated with SOX10 and H3K4me3 ChIP-Seq peaks AND the gene's TSSs are associated with different RefSeq transcript coding sequences	Genes that harbor multiple TSSs in sciatic nerve where at least one of the TSSs is associated with SOX10 and H3K4me3 ChIP-Seq peaks and is downrgulated in ∆SOX10 S16 cells	Genes that harbor multiple TSSs in sciatic nerve where at least one of the TSSs is associated with SOX10 and H3K4me3 ChIP-Seq peaks and is downregulated in ∆SOX10 S16 cells AND the TSSs are associated with different RefSeq transcript coding sequences
DDR1	CREM	GM10863	TACC1
TUBB	CELF2	TCF4	FDFT1
PPT2	TACC1	NDRG2	CHN2
RAD17	RGS3	FDFT1	DBI
CELF2	GSN	CARHSP1	TACC2
TAPBP	CHN2	DDR1	LIMCH1
FLOT1	FDFT1	LPAR1	DIAPH3
DDX39B	PPFIBP2	LIMCH1	CCSER2
NEU1	PRKCZ	TACC1	TCF4
PRRT1	KCNAB2	CHN2	MBP
PSMB9	FGGY	EPB41L2	MICAL3
FDFT1	TIA1	FXYD1	NR4A1
RGS3	DBI	PMP22	NABP1
GSN	BZW1	GAS7	AHI1
CREM	CFLAR	DBI	LDHA
HMOX2	GNAI2	ADGRG1	CTSC
GABBR1	TBC1D14	ANK3	INSC
PPP1R10	PIK3R1	CAPG	CD81
MRPS18B	SASH1	SEMA3B	TRPM3
PPP1R18	C7orf50	SH3KBP1	PLEKHB1
CSNK2B	ASPH	INSC	COQ7
ABHD16A	MLLT10	TACC2	PMP22
MPIG6B	DGKA	PLEKHB1	GAS7
DDAH2	ARHGEF7	APP	CNP
CLIC1	CUL4A	CAB39L	PAQR4
EGFL8	SERF2	CCSER2	SMIM5
AGPAT1	PPP1R12B	HMGCS1	AATK
RNF5	MORN1	DCLK1	SNAPC2
GPSM3	RSRP1	PMVK	CD48
VPS52	EYA3	CLIC1	RASAL2
EHBP1	NFIA	WDR4	ART3
BZW1	LMNA	DUSP15	COMMD1
FAM120B	FAAP20	NR4A1	IL25
IER3	ENSA	CRYAB	CAB39L
LSM2	RUSC1	NABP1	SORBS3
NELFE	GIGYF2	ZFP106	SH3BP5
SKIV2L	THADA	CYP51	ARHGAP26
SLC39A7	WDR33	LRRC4B	ADGRG1
RPS18	NABP1	LDHA	SERINC5
UBB	MTERF4	CD81	DCLK1
RDM1	SEPT2	TRPM3	DDR1
GPI	BTD	COQ7	CTNNA3
KCNAB2	CEP63	CNP	ITGA6
FGGY	LIMCH1	CASKIN2	DUSP15
CFLAR	TMEM161B	PAQR4	CD9
TBC1D14	SYNPO	ACLY	FLVCR2
LIMCH1	RAD17	SMIM5	RPS6KA5
RGL2	NEDD9	AATK	GAMT
DAXX	FAM120B	SNAPC2	ERBB3
CHN2	ATXN7L1	RASAL2	GLDN
TACC1	IFRD1	TGFBR3	LAYN
PPFIBP2	SLC4A2	ART3	SEMA3B
SOCS2	DPYSL2	COMMD1	SHROOM2
ARHGEF7	PLPP5	IL25	ABCA8A
CUL4A	KDM4C	RAB2B	ZFP106
NUBP1	FRMD3	SORBS3
CHD9	DDX31	DIAPH3
LYRM1	DMD	SH3BP5
PRKCZ	MSL3	RASA3
NIPAL3	SSR4	MBP
B3GALNT2	VBP1	ARHGAP26
RMDN2	LRMDA	RAB13
NDUFA10	USP6NL	CNN3
TIA1	EPC1	MCCC1
DBI	CCSER2	GPSM3
MTERF4	TACC2	ABHD16A
GNAI2	FADS2	CTNNA3
SEMA3B	PSMA1	ITGA6
SCOC	NR1H3	BCAS1
RAI14	SLC3A2	MICAL3
PIK3R1	FGD4	CD9
SASH1	LARP4	FLVCR2
MRPL18	NR4A1	RPS6KA5
C7orf50	ATF7	ERBB3
BCAP29	SNRNP35	GLDN
IFRD1	DIAPH3	LAYN
HBP1	UPF3A	SHROOM2
CAV1	POLR1D
SSBP1	NUBPL
SLC4A2	FRMD6
ASPH	SLC38A6
SMIM19	NR2F2
GPR137	DUT
ERC1	CHD9
DGKA	RPGRIP1L
DGLUCY	C1QTNF1
GMPR2	SLC25A35
CRIP2	TCF4
SERF2	TMX3
NR2F2	MBP
SENP8	MBD1
ALDOA	CLPTM1
ADGRG1	SPHK2
CMTM3	DLGAP4
ZNF276	RCAN1
C1QTNF1	MICAL3
EIF5A	RANBP1
SLC25A35	SMTN
UBA52	PIK3R3
FXYD1	RASAL2
NFKBIB	PRDM2
CALM3	TMCO4
TTYH1	USP48
LENG8	PHACTR4
CDC42EP5	OSCP1
COMT	EIF2B3
PPP1R12B	SCP2
MORN1	DOCK7
PRDM2	BCAR3
MTFR1L	ST7L
EYA3	CD48
NFIA	CAPN2
LMNA	COX20
COX20	EFCAB2
FAAP20	MRPL20
YTHDF2	ATAD3A
S100PBP	MIB2
CAP1	PPP1R8
ENSA	YTHDF2
RUSC1	RBBP4
SEMA4A	S100PBP
LYPLAL1	CTPS1
INPP4A	YBX1
THADA	TMEM59
WDR33	ITGB3BP
R3HDM1	LEPROT
MOB4	TMEM167B
RPS27A	C1orf43
NABP1	SLC50A1
SEPT2	SEMA4A
ZBTB38	DCAF8
ARPC4	SUCO
BTD	CACYBP
CEP63	PHLDA3
PDGFRA	SHISA4
UVSSA	LYPLAL1
OCIAD1	BROX
TMEM161B	DEGS1
FNIP1	GGPS1
MATR3	B3GALNT2
SYNPO	BABAM2
MCCC2	METTL21A
RNF14	RMDN2
CNOT8	RTN4
RNF146	COMMD1
CUX1	WDPCP
ATXN7L1	CNRIP1
SUN1	TSGA10
MOSPD3	R3HDM1
DLC1	GTDC1
DPYSL2	ITGA6
PLPP5	STAT1
EBAG9	SF3B1
CYHR1	MOB4
DDX31	TRIP12
SMIM27	NDUFA10
PTPA	HDLBP
MSL3	AGBL5
SSR4	ATRAID
VBP1	GPN1
LRMDA	MDH1
MLLT10	UGP2
CCSER2	ARID5A
TACC2	POLR1B
PLEKHA1	GTF3C3
HNRNPH3	PNKD
UROS	COPS7B
FADS2	SCHIP1
INSC	USP4
PLEKHB1	VGLL4
NR1H3	RBSN
SLC39A13	SH3BP5
SLC3A2	CNOT10
FKBP2	LZTFL1
HMBS	DHX30
FGD4	MAP4
CNOT2	SHISA5
LARP4	PPP2R3A
NR4A1	ARMC8
ATF7	XRN1
ANO4	MBNL1
GAPDH	THUMPD3-AS1
SMIM10L1	TADA3
DIAPH3	ARPC4
UPF3A	SEC13
USPL1	MRPS25
NUBPL	METTL6
FRMD6	CLEC3B
TEDC1	TREX1
NSMCE3	SEMA3B
KLF13	VGLL3
BLOC1S6	NCK1
DUT	MYNN
RNF111	ABCC5
FURIN	GRK4
RBL2	CC2D2A
METTL9	PACRGL
RPGRIP1L	DCUN1D4
CLN3	PDGFRA
ZFP1	AASDH
WRAP53	ART3
RARA	ANTXR2
RPL27	NUDT9
HEXIM2	MGST2
PDK2	SCOC
AMZ2	MFAP3L
ANAPC11	ACSL1
MYL12B	OCIAD1
TMX3	IGFBP7
ATP9B	ETFDH
MYL12A	CLCN3
MBD1	PAM
C18orf54	NSD1
CLPTM1	RAI14
SPHK2	NNT
PRKCSH	SLC38A9
PLCB4	IPO11
DLGAP4	CENPK
TGIF2	SERINC5
CSTF1	ZFYVE16
GART	NREP
MICAL3	FNIP1
CABIN1	CDKL3
MRPL40	BRD8
RANBP1	ETF1
SMTN	MATR3
NDUFA6	ARHGAP26
SDCCAG8	NR3C1
RASAL2	ZNF346
TMCO4	PPWD1
USP48	MAP1B
RSRP1	FAM53C
PHACTR4	PAIP2
ZBTB8OS	PDGFRB
OSCP1	CNOT8
EIF2B3	SESN1
SCP2	NOL7
DOCK7	SUPT3H
LEPR	ELOVL5
BCAR3	ZNF451
ST7L	AMD1
DAP3	HSF2
CD48	MED23
SWT1	HBS1L
CAPN2	AHI1
EFCAB2	AIG1
AURKAIP1	TBC1D7
MRPL20	ZSCAN12
ATAD3A	TUBB
MIB2	DDR1
ID3	PPT2
PDIK1L	TAPBP
PIGV	C6orf89
PPP1R8	OARD1
DNAJC8	MAD2L1BP
RBBP4	FBXL4
CTPS1	PNISR
YBX1	CEP57L1
TMEM59	STX7
ITGB3BP	SOD2
LEPROT	MRPL18
TMEM167B	MAD1L1
SLC16A1	SDK1
DCLRE1B	URGCP
GABPB2	OGDH
S100A4	DMTF1
C1orf43	CUX1
UBAP2L	ORC5
SLC50A1	BCAP29
MTX1	NDUFA5
SCAMP3	MKLN1
DCAF8	CHCHD3
NDUFS2	CNOT4
SUCO	ZNF398
CACYBP	WDR60
PHLDA3	SUN1
SHISA4	AIMP2
BROX	EPDR1
DEGS1	TMED4
ARF1	ZNF3
RNF187	LAMTOR4
GGPS1	ACHE
BABAM2	HBP1
MAP4K4	CAV1
METTL21A	LUC7L2
GIGYF2	ABCF2
COMMD1	CSPP1
WDPCP	KAT6A
CNRIP1	DLC1
TSGA10	MTUS1
INSIG2	ELP3
GTDC1	VIRMA
RND3	ZFP41
GRB14	SH2D4A
DYNC1I2	SORBS3
ITGA6	PDLIM2
STAT1	CHMP7
SLC39A10	BNIP3L
SF3B1	ZFAND1
INO80D	CYHR1
TRIP12	ZCCHC7
ADI1	TRPM3
AGBL5	MAPKAP1
ATRAID	MED27
NRBP1	C9orf72
GPN1	SMIM27
MDH1	SECISBP2
UGP2	FPGS
ARID5A	SWI5
POLR1B	CERCAM
CHCHD5	PTPA
SSB	SHROOM2
GTF3C3	PHF8
NDUFS1	DDX3X
EEF1B2	CTNNA3
PNKD	WAC
STK16	MAPK8
DNPEP	ARID5B
COPS7B	PBLD
SCHIP1	ZNF503
USP4	LHPP
RBSN	HNRNPH3
CNOT10	DDX21
MAP4	UROS
DNAJC13	INSC
PPP2R3A	PLEKHA7
XRN1	EXT2
MBNL1	CRY2
THUMPD3-AS1	AHNAK
TADA3	ARAP1
SEC13	PLEKHB1
MRPS25	BIRC2
METTL6	ATM
RPL15	LAYN
ZNF35	ETS1
KIAA1143	CD81
TMEM42	LDHA
CLEC3B	ZNF408
TREX1	SLC39A13
DAG1	TTC9C
VGLL3	GPR137
NCK1	PRDX5
DHX36	NUDT8
MYNN	TCIRG1
ABCC5	ANAPC15
RNF4	HIKESHI
GRK4	CTSC
PACRGL	TAF1D
RELL1	USP28
DCUN1D4	HMBS
AASDH	ERC1
ART3	OSBPL8
ANTXR2	TEAD4
NUDT9	ATF7IP
MFAP3L	ERBB3
UGDH	MDM2
IGFBP7	ZDHHC17
YTHDC1	TXNRD1
ETFDH	SSH1
CLCN3	STX2
PAM	ITFG2
NSD1	CD9
NNT	GAPDH
IPO11	MFSD5
CENPK	SMUG1
GTF2H2	CNPY2
SERINC5	RXYLT1
CDKL3	NAP1L1
BRD8	PWP1
ARHGAP26	ANAPC7
NR3C1	RAD9B
PPWD1	RNF34
TAF9	VPS33A
MAP1B	OGFOD2
FAM53C	PCDH9
PAIP2	RNF6
PDGFRB	DCLK1
NPM1	ZC3H13
PRR7	CAB39L
HNRNPH1	NAXD
TBC1D9B	USPL1
SUPT3H	EXD2
NEDD9	KIAA0391
ELOVL5	DAAM1
ZNF451	FUT8
AMD1	ZFYVE1
MED23	FLVCR2
TBPL1	AHSA1
HBS1L	RPS6KA5
AHI1	DGLUCY
AIG1	HSP90AA1
TBC1D7	AJUBA
ZSCAN12	IL25
PHF1	ACOT2
C6orf89	CRIP2
MOCS1	TEDC1
OARD1	GLDN
MAD2L1BP	HEXA
FBXL4	ZNF106
PNISR	CPEB1
CEP57L1	AKAP13
STX7	SLCO3A1
SOD2	TMEM62
SDK1	ZNF280D
AGK	TRIP4
TPK1	SNAPC5
DMTF1	CLK3
ORC5	HDDC3
MKLN1	RBL2
CHCHD3	NUBP1
CNOT4	METTL9
ZNF398	TNRC6A
WDR60	EIF3C
AIMP2	CMC2
ARL4A	SLC9A3R2
CBX3	TSC2
EPDR1	MLST8
TMED4	PAQR4
ZNF3	NAA60
LAMTOR4	HMOX2
ACHE	COQ7
NAPEPLD	LYRM1
LUC7L2	KIF22
ZYX	MAPK3
ABCF2	CCDC189
CSPP1	ADGRG1
KAT6A	USB1
ELP3	CMTM3
ADAM9	DYNC1LI2
VIRMA	GFOD2
ZFP41	ZFP1
HSF1	COX4I1
PINX1	ZNF276
MTMR9	SREBF1
SH2D4A	CEP112
SORBS3	NAA38
PDLIM2	GAS7
CHMP7	NCOR1
BNIP3L	SSH2
DDHD2	CDK5RAP3
SDCBP	NUP85
ZFAND1	CYTH1
CHRAC1	AATK
PUF60	CYBC1
VPS28	XAF1
PPP1R16A	EIF5A
NAA35	TMEM220
KDM4C	PMP22
ZCCHC7	FLCN
TRPM3	DHRS7B
FRMD3	RDM1
SLC44A1	RARA
MAPKAP1	CNP
MED27	PSME3
C9orf72	RPL27
NMRK1	TMUB2
RMI1	HEXIM2
SECISBP2	PDK2
TMEM268	PSMC5
FPGS	AMZ2
SWI5	SMIM5
CERCAM	ASPSCR1
SNHG7	NARF
DMD	TUBB6
SHROOM2	ZNF397
PHF8	BCL2
DDX3X	MYL12A
CTNNA3	ZNF24
USP6NL	MBD2
WAC	C18orf54
EPC1	NFIC
MAPK8	NDUFA11
ARID5B	CCDC130
PBLD	TECR
ZNF503	ZNF574
NMT2	GPX4
DDX21	GAMT
PSMA1	RPS15
PLEKHA7	PLEKHJ1
NUCB2	SLC39A3
EXT2	SNAPC2
CRY2	HNRNPM
AHNAK	TPM4
BIRC2	GTPBP3
ATM	ARRDC2
LAYN	UBA52
RNH1	BORCS8
PHRF1	GPI
CD81	NFKBIB
TSSC4	CIC
NAP1L4	CALM3
LDHA	VRK3
ZNF408	RIN2
MTA2	NOL4L
TTC9C	XRN2
PRDX5	ABHD12
MRPL49	DUSP15
NUDT8	PKIG
TCIRG1	ZMYND8
ANAPC15	IDH3B
POLD3	NAA20
HIKESHI	UBE2V1
CTSC	DPM1
TAF1D	NPEPL1
NPAT	ARFGAP1
USP28	TRAPPC10
CEP164	TTC3
RPS25	FAM207A
TRAPPC4	PCNT
NLRX1	CFAP298
SC5D	GART
FOXRED1	POFUT2
TEAD4	GGA1
ATF7IP	POLR2F
ERBB3	TMEM184B
MDM2	TNRC6B
ZDHHC17	MRPL40
TXNRD1	COMT
SSH1	TOM1
SNRNP35	IFT27
STX2	MPST
ITFG2	TEF
CD9	XRCC6
USP5	NUP50
MFSD5	TRABD
TARBP2
SMUG1
BLOC1S1
RAB5B
CNPY2
RXYLT1
NAP1L1
PWP1
TCHP
ANAPC7
RAD9B
RNF10
RNF34
VPS33A
OGFOD2
TMED2
PCDH9
RNF6
POLR1D
DCLK1
ZC3H13
MBNL2
NAXD
RASA3
COMMD6
EXD2
KIAA0391
ATL1
DAAM1
SLC38A6
FUT8
FLVCR2
AHSA1
RPS6KA5
AJUBA
IL25
IPO4
NEDD8
DHRS1
SRSF5
ACOT2
TDP1
DDX24
GSKIP
WDR20
EIF5
TMEM121
HERC2
GLDN
HEXA
MINDY2
CPEB1
AKAP13
SLCO3A1
TMEM62
B2M
ZNF280D
TRIP4
SNAPC5
CLK3
CSK
RPS17
HDDC3
LINC01578
DNAJA3
UBN1
TNRC6A
EIF3C
TXNL4B
MAPK8IP3
SPSB3
SLC9A3R2
TSC2
MLST8
ATP6V0C
AMDHD2
PAQR4
NAA60
GLYR1
BFAR
COQ7
POLR3E
KIF22
YPEL3
MAPK3
PRR14
CCDC189
USB1
DYNC1LI2
GFOD2
NUTF2
COX4I1
RPL13
DEF8
SREBF1
AKAP10
NCOR1
SSH2
CDK5RAP3
LUC7L3
NUP85
CYBC1
TIMM22
YWHAE
MIR22HG
MIS12
XAF1
PLSCR3
POLR2A
KDM6B
TMEM220
PMP22
FLCN
DHRS7B
FLOT2
ARHGAP23
PSMB3
CWC25
THRA
ACLY
CNP
PSME3
TMUB2
PSMC5
C17orf80
SMIM5
ITGB4
PCYT2
ASPSCR1
NARF
METRNL
TUBB6
BCL2
MBP
ZNF24
HDHD2
MBD2
NFIC
NDUFA11
CCDC130
TECR
ACTN4
PSMC4
PLD3
ZNF574
LIPE-AS1
CFD
GPX4
CIRBP
GAMT
RPS15
PLEKHJ1
SLC39A3
SNAPC2
HNRNPM
TPM4
USHBP1
GTPBP3
ARRDC2
BORCS8
RFXANK
HNRNPL
SIRT2
PLEKHG2
DYRK1B
ZNF780B
MIA
EGLN2
CIC
DACT3
EMP3
FCGRT
VRK3
NDUFA3
TFPT
RIN2
XRN2
ABHD12
DUSP15
PKIG
ZMYND8
FKBP1A
IDH3B
PRNP
NAA20
GZF1
SYS1
UBE2V1
DPM1
NPEPL1
ARFGAP1
RCAN1
TRAPPC10
TTC3
WDR4
FAM207A
PCNT
CFAP298
POFUT2
MED15
GGA1
TNRC6B
MAPK1
SMARCB1
DDT
DUSP18
TOM1
IFT27
MPST
ATF4
TEF
XRCC6
NUP50
TRABD
