# Supplementary material for: SOX10-regulated promoter use defines isoform-specific gene expression in Schwann cells
Source: BMC Genomics. 2020 Aug 8;21:549. doi: 10.1186/s12864-020-06963-7 (PMC7430845; doi:10.1186/s12864-020-06963-7)
Supplement: Supplementary file 4 — Additional file 4: Supplementary Table 3. Comparison of genes harboring SOX10-dependent TSSs in S16 cells in the current study to findings from Srinivasan et al., 2012. The 169 genes that were found to harbor a TSS that was SOX10-dependent in the S16 cell model (Tn5Prime-based analysis, using TSSs that were expressed in sciatic nerve and reside near SOX10 and H3K4me3 ChIP-Seq peaks) were compared to genes that were downregulated by SOX10 siRNA in S16 cells by Srinivasan et al. (microarray-based analysis). [file 12864_2020_6963_MOESM4_ESM.xlsx]

## Sheet: Sheet1
Supplementary Table 3. Comparison of genes harboring SOX10-dependent TSSs in S16 cells in the current study to findings from Srinivasan et al., 2012. The 169 genes that were found to harbor a TSS that was SOX10-dependent in the S16 cell model (Tn5Prime-based analysis, using TSSs that were expressed in sciatic nerve and reside near SOX10 and H3K4me3 ChIP-Seq peaks) were compared to genes that were…
Fogarty et al - Specific Genes	Srinivasan et al - Specific Genes	Shared Genes
abhd16a	abcb4	aatk
abhd4	abcb9	abca8
acly	abhd12	ank3
adgrg1	abtb2	arpc1a
ahi1	adcy1	art3
ankrd39	add3	bcas1
anxa5	adora3	capg
app	afap1l2	caskin2
arhgap26	agfg2	cd48
arhgef40	akr7a3	cdc42se1
arl2	alg6	cmtm5
armc6	alk	cnp
brcc3	anln	cryab
cab39l	apold1	dhh
carhsp1	arhgap11a	dusp15
ccser2	asf1b	egfl8
cd81	aspm	erbb3
cd9	atg10	gamt
cebpd	atp6v0c	gas7
chadl	atp6v1a	il1rap
chn2	atxn7l2	insc
clic1	aurkb	itga6
clybl	b4galnt3	itgb8
cnn3	bace2	kcnh8
col16a1	bambi	layn
col6a1	bard1	lgi4
col9a3	brsk2	mag
commd1	btbd3	mbp
coq7	btf3l4	metrn
ctnna3	bub1	mpz
ctsc	bub1b	ngfr
cttnbp2nl	bzw2	npdc1
cyp51	cat	nr4a1
dbi	cbfb	paqr4
dclk1	cbx1	plekha4
ddr1	ccdc34	plekhb1
deptor	ccdc37	plekhg3
diaph3	ccdc77	pmp22
ehd4	ccnb1	prelp
emilin1	ccnb2	prrg4
entpd2	ccnf	rasa3
epb41l2	cdc20	rasal2
fam181b	cdc6	rbks
fdft1	cdca7	rps6ka5
flvcr2	cdca7l	s100b
fxyd1	cdk5rap2	sh3kbp1
gemin8	cdw92	shroom2
gldn	cenpa	slc25a10
gm10863	cenpe	sod3
gpsm3	cenpf	sorbs3
gtf2h1	cenpi	sox10
gucy1a2	cenpm	srgap2
hepacam	cep250	tacc2
hmgcs1	cep97	taldo1
hspb2	cgn	tpcn2
il25	ckap2	trpm3
inka1	ckap2l	tsnax
jam3	ckap5	ttyh1
kctd12	cntf	ugdh
klhl9	crip2
kremen2	ctnnal1
kxd1	ctns
lamb1	cuedc2
laptm4b	cugbp2
ldha	cxcl14
limch1	cyp2r1
lpar1	cyp2u1
lrrc4b	cyp3a9
mal	dbndd2
marcks	dclk2
mccc1	ddx11
mical3	dek
mid1ip1	depdc1b
mtmr2	depdc7
muc19	dhfr
mzt2b	dlgap5
nabp1	dmd
nav3	dnaja3
naxe	dnajc9
ndrg2	dnmt1
paqr6	dok1
pla2g5	dusp4
pmm1	dut
pmvk	e2f1
ppdpf	e2f8
pstk	efhd2
rab13	egr2
rab2b	ehbp1
rassf4	ehd3
rgd1310352	eme1
rhpn1	epas1
rps27l	epb4.1l2
s100a10	epb4.2
s100a4	ezh2
sema3b	ezr
serinc5	fa2h
sh3bp5	fam107a
smim5	fam107b
snai2	fam132a
snapc2	fam173a
sostdc1	fam40a
sppl2b	fam64a
tacc1	fam76a
tcf4	fam83d
tgfbr3	fam89a
tmsb10	fanca
tubb2a	fancc
vwa1	fancd2
wdr4	fgd4
zfp106	fgfrl1
	fhdc1
	fignl1
	filip1
	fos
	gab1
	galk2
	gas2
	gfap
	gfra2
	ghr
	gldc
	glrx1
	gnpat
	gpr37l1
	gpr56
	gpsm2
	h2afv
	h2afz
	hirip3
	hist1h1b
	hist1h2aa
	hist1h2ail
	hist1h2bl
	hist1h2bn
	hist2h3c2
	hist3h2ba
	hjurp
	hltf
	hmgb2
	hmgn2
	hmmr
	hps3
	hr
	hspa12a
	id2
	igfbp5
	igsf11
	il17rb
	il6ra
	iqgap3
	itpripl1
	kank4
	kbtbd5
	kif11
	kif15
	kif18a
	kif18b
	kif19a
	kif20a
	kif20b
	kif22
	kif23
	kif24
	kif2c
	kif4
	kifc1
	kntc1
	l1cam
	lifr
	lig1
	lmna
	lmnb1
	lmnb2
	loc304239
	loc493574
	loc499110
	loc500700
	loc679693
	loc680531
	loc689399
	loc689994
	loc690422
	loc691979
	lrrc8b
	lrrc8c
	lrrtm2
	lzts2
	mapk3
	mapk8ip1
	marcksl1
	mastl
	matn2
	mboat1
	mcm10
	mcm2
	mcm3
	mcm4
	mcm5
	mcm6
	mcm7
	mdh1
	mdm1
	megf10
	melk
	mia
	mme
	mmp15
	mns1
	mpp7
	mpst
	mrps9
	mthfd1l
	mybl2
	mybphl
	myo1b
	ncapd2
	ncapd3
	ncrna00153
	ndc80
	nefl
	nefm
	nfe2l3
	ng23
	nid2
	nkd2
	nkx2-2
	nmral1
	nov
	nr4a2
	nrm
	nsun6
	ntng2
	nup37
	nusap1
	otud7b
	p2rx7
	pald
	papss1
	paxip1
	pbk
	pcbp4
	pcdh1
	pcna
	pfas
	phldb1
	phtf2
	pif1
	pion
	pip4k2a
	plce1
	pld1
	plekha1
	plekha7
	plekhk1
	plg
	plk1
	plxnb3
	pmp2
	podxl
	pola1
	pola2
	pold1
	porf-2
	pou3f2
	ppp1r16b
	prc1
	prex1
	prim1
	prss12
	prtfdc1
	prx
	pttg1
	pxn
	rab20
	rab38
	racgap1
	rad51
	rad51l1
	rad54l
	radil
	rcan1
	rdh10
	reln
	rfc2
	rfc4
	rgd1305269
	rgd1305288
	rgd1306227
	rgd1306526
	rgd1306603
	rgd1307569
	rgd1307789
	rgd1307816
	rgd1308093
	rgd1308138
	rgd1308165
	rgd1309437
	rgd1310660
	rgd1310845
	rgd1311517
	rgd1311558
	rgd1559930
	rgd1560778
	rgd1561672
	rgd1561676
	rgd1562230
	rgd1562617
	rgd1562646
	rgd1563235
	rgd1563354
	rgd1564263
	rgd1564327
	rgd1564767
	rgd1564927
	rgd1564952
	rgd1564984
	rgd1565096
	rgd1565432
	rgd1565672
	rgd1565983
	rgma
	rhbdf1
	rpe65
	rrm2
	rtkn
	rufy1
	scrib
	sema4c
	sema6d
	sgms1
	sh3d19
	sh3tc2
	shpk
	sipa1
	sipa1l2
	siva1
	slc12a7
	slc15a3
	slc17a6
	slc35b4
	slc39a14
	slc44a2
	snapc5
	snca
	snrpn
	socs2
	spag5
	spata13
	specc1
	spg20
	spg3a
	ssh1
	ssrp1
	st3gal6
	stard8
	stk10
	stmn1
	stox2
	syap1
	sytl3
	tacc3
	tapt1
	tef
	tek
	tgap1
	tmem117
	tmem189
	tmem2
	tmem204
	tmem26
	tmpo
	tmprss5
	top2a
	topbp1
	tpx2
	traf4af1
	trib2
	troap
	ttc30b
	ttyh2
	tubb2b
	tube1
	ugt8
	uhrf1
	utp15
	utrn
	vrk2
	wdfy2
	wdr62
	wdr67
	wdsub1
	wscd1
	wwp2
	xkr5
	xrcc6bp1
	zeb1
	zfp426
	zfyve28
	znf521
	znf704
